# Supplementary material for: 1-(5-Hy­droxy-2,2,8,8-tetra­methyl-2H,8H-pyrano[2,3-f]chromen-6-yl)ethanone
Source: Acta Crystallogr Sect E Struct Rep Online. 2012 Sep 29;68(Pt 10):o3048. doi: 10.1107/S160053681204055X (PMC3470397; doi:10.1107/S160053681204055X)
Supplement: Supplementary file 1 [file e-68-o3048-sup1.cif]

##############################################################################
#                                                                            #
# This CIF contains the data in a paper accepted for publication in          #
# Acta Crystallographica Section E. It conforms to the requirements of       #
# Notes for Authors for Acta Crystallographica Section E, and has been       #
# peer reviewed under the auspices of the IUCr Commission on Journals.       #
#                                                                            #
# Full details of the Crystallographic Information File format               #
# are given in the paper "The Crystallographic Information File (CIF):       #
# a New Standard Archive File for Crystallography" by S. R. Hall, F. H.      #
# Allen and I. D. Brown [Acta Cryst. (1991), A47, 655-685].                  #
#                                                                            #
# The current version of the core CIF dictionary is obtainable from          #
# ftp://ftp.iucr.org/pub/cif_core.dic.                                       #
#                                                                            #
# Software is freely available for graphical display of the structure(s)     #
# in this CIF. For information consult the CIF software page                 #
# http://www.iucr.org/resources/cif/software.                                #
#                                                                            #
# This file may be used for bona fide research purposes within the           #
# scientific community so long as proper attribution is given to the journal # 
# article from which it was obtained.                                        #
#                                                                            #
##############################################################################
data_global
_audit_creation_method     'WinGX routine CIF_UPDATE'
_audit_conform_dict_name     cif_core.dic
_audit_conform_dict_version     2.4
_journal_date_recd_electronic     2012-09-17
_journal_date_accepted     2012-09-25
_journal_name_full     'Acta Crystallographica, Section E'
_journal_year     2012
_journal_volume     68
_journal_issue     10
_journal_page_first     o3048
_journal_page_last     o3048
_journal_paper_category     QO
_journal_paper_doi     10.1107/S160053681204055X
_journal_coeditor_code     HG5251
_publ_contact_author_name     'Neil Koorbanally'
_publ_contact_author_address
;
School of Chemistry and Physics,
University of KwaZulu-Natal,
Private Bag X54001, Durban 4000,
South, Africa
;
_publ_contact_author_email     'Koorbanally@ukzn.ac.za'
_publ_contact_author_fax     '+27 31 260 3091'
_publ_contact_author_phone     '+27 31 260 3189'
_publ_section_title
;\
1-(5-Hydroxy-2,2,8,8-tetramethyl-2<i>H</i>,8<i>H</i>-pyrano[2,3-<i>f</i>]\
chromen-6-yl)ethanone
;
loop_
    _publ_author_name
    _publ_author_footnote
    _publ_author_address
    'Pawar, Sunayna' ?
;
School of Chemistry and Physics, University of KwaZulu-Natal,
Private Bag X54001, Durban 4000,
South Africa
;
    'Cheddie, Adele' .
;
School of Chemistry and Physics, University of KwaZulu-Natal,
Private Bag X54001, Durban 4000,
South Africa
;
    'Omondi, Bernard' .
;
School of Chemistry and Physics, University of KwaZulu-Natal,
Private Bag X54001, Durban 4000,
South Africa
;
    'Koorbanally, Neil Anthony' .
;
School of Chemistry and Physics, University of KwaZulu-Natal,
Private Bag X54001, Durban 4000,
South Africa
;
data_I
_audit_creation_method     'WinGX routine CIF_UPDATE'
_audit_conform_dict_name     cif_core.dic
_audit_conform_dict_version     2.4
_chemical_name_systematic
;
1-(5-Hydroxy-2,2,8,8-tetramethyl-2<i>H</i>,8<i>H</i>-pyrano[2,3-<i>f</i>]
chromen-6-yl)ethanone
;
_chemical_formula_moiety     'C18 H20 O4'
_chemical_formula_sum     'C18 H20 O4'
_chemical_formula_iupac     'C18 H20 O4'
_chemical_formula_weight     300.34
_symmetry_cell_setting     triclinic
_symmetry_space_group_name_H-M     'P -1'
_symmetry_space_group_name_Hall     '-P 1'
loop_
    _symmetry_equiv_pos_as_xyz
    'x, y, z'
    '-x, -y, -z'
_cell_length_a     8.5039(6)
_cell_length_b     9.5370(6)
_cell_length_c     10.7859(7)
_cell_angle_alpha     102.180(3)
_cell_angle_beta     102.621(3)
_cell_angle_gamma     110.671(3)
_cell_volume     757.86(9)
_cell_formula_units_Z     2
_cell_measurement_reflns_used     17650
_cell_measurement_theta_min     2.04
_cell_measurement_theta_max     28.48
_cell_measurement_temperature     446(2)
_exptl_crystal_description     block
_exptl_crystal_colour     yellow
_exptl_crystal_size_max     0.39
_exptl_crystal_size_mid     0.21
_exptl_crystal_size_min     0.2
_exptl_crystal_density_diffrn     1.316
_exptl_crystal_density_method     'not measured'
_exptl_crystal_F_000     320
_exptl_absorpt_coefficient_mu     0.092
_exptl_absorpt_correction_type     multi-scan
_exptl_absorpt_process_details     '(SADABS; Bruker, 2008)'
_exptl_absorpt_correction_T_min     0.9649
_exptl_absorpt_correction_T_max     0.9818
_exptl_special_details
;
Carbon-bound H-atoms were placed in calculated positions [C---H = 0.96 \%A for
Me H atoms and 0.93 \%A for aromatic H atoms; <i>U</i>~iso~(H) =
1.2<i>U</i>~eq~(C) (1.5 for Me groups)] and were included in the refinement in
the riding model approximation. The O---H H-atom was located in a difference
map and also placed in a calculated position O---H = 0.82 \%A
(<i>U</i>~iso~(H) = 1.2<i>U</i>~eq~(O).
;
_diffrn_ambient_temperature     446(2)
_diffrn_radiation_type     MoK\a
_diffrn_radiation_wavelength     0.71073
_diffrn_radiation_monochromator     graphite
_diffrn_measurement_device_type     'Bruker SMART APEXII CCD'
_diffrn_measurement_method     '\f and \w scans'
_diffrn_reflns_number     17650
_diffrn_reflns_av_R_equivalents     0.0182
_diffrn_reflns_theta_min     2.04
_diffrn_reflns_theta_max     28.48
_diffrn_reflns_theta_full     28.48
_diffrn_measured_fraction_theta_max     0.983
_diffrn_measured_fraction_theta_full     0.983
_diffrn_reflns_limit_h_min     -11
_diffrn_reflns_limit_h_max     10
_diffrn_reflns_limit_k_min     -12
_diffrn_reflns_limit_k_max     12
_diffrn_reflns_limit_l_min     -14
_diffrn_reflns_limit_l_max     14
_diffrn_standards_number     0
_diffrn_standards_interval_count     0
_diffrn_standards_interval_time     0
_diffrn_standards_decay_%     0
_refine_special_details
;
Refinement of <i>F</i>^2^ against ALL reflections. The weighted <i>R</i>-factor
<i>wR</i> and goodness of fit <i>S</i> are based on <i>F</i>^2^, conventional
<i>R</i>-factors <i>R</i> are based on <i>F</i>, with <i>F</i> set to zero for
negative <i>F</i>^2^. The threshold expression of <i>F</i>^2^ >
\s(<i>F</i>^2^) is used only for calculating <i>R</i>-factors(gt) <i>etc</i>.
and is not relevant to the choice of reflections for refinement.
<i>R</i>-factors based on <i>F</i>^2^ are statistically about twice as large
as those based on <i>F</i>, and <i>R</i>- factors based on ALL data will be
even larger. >>> The Following Model ALERTS were generated - (Acta-Mode) <<<
Format: alert-number_ALERT_alert-type_alert-level text 911_ALERT_3_C Missing #
FCF Refl Between THmin & STh/<i>L</i>= 0.600 5 912_ALERT_4_C Missing # of FCF
Reflections Above STh/<i>L</i>= 0.600 62 154_ALERT_1_G The su's on the Cell
Angles are Equal (<i>x</i> 10000) 300 Deg. Noted:
;
_reflns_number_total     3770
_reflns_number_gt     3284
_reflns_threshold_expression     >2sigma(I)
_refine_ls_structure_factor_coef     Fsqd
_refine_ls_matrix_type     full
_refine_ls_R_factor_all     0.0452
_refine_ls_R_factor_gt     0.0391
_refine_ls_wR_factor_gt     0.1128
_refine_ls_wR_factor_ref     0.1193
_refine_ls_goodness_of_fit_ref     1.057
_refine_ls_restrained_S_all     1.057
_refine_ls_number_reflns     3770
_refine_ls_number_parameters     205
_refine_ls_number_restraints     0
_refine_ls_hydrogen_treatment     constr
_refine_ls_weighting_scheme     calc
_refine_ls_weighting_details
         'calc w=1/[\s^2^(Fo^2^)+(0.0701P)^2^+0.1777P] where P=(Fo^2^+2Fc^2^)/3'
_atom_sites_solution_hydrogens     geom
_atom_sites_solution_primary     direct
_atom_sites_solution_secondary     difmap
_refine_ls_shift/su_max     0.001
_refine_ls_shift/su_mean     0
_refine_diff_density_max     0.37
_refine_diff_density_min     -0.267
_refine_ls_extinction_method     none
loop_
    _atom_type_symbol
    _atom_type_description
    _atom_type_scat_dispersion_real
    _atom_type_scat_dispersion_imag
    _atom_type_scat_source
    C C 0.0033 0.0016 'International Tables Vol C Tables 4.2.6.8 and 6.1.1.4'
    H H 0 0 'International Tables Vol C Tables 4.2.6.8 and 6.1.1.4'
    O O 0.0106 0.006 'International Tables Vol C Tables 4.2.6.8 and 6.1.1.4'
_computing_data_collection     'APEX2 (Bruker, 2008)'
_computing_cell_refinement     'SAINT-plus (Bruker, 2008)'
_computing_data_reduction     'SAINT-Plus and XPREP (Bruker, 2008)'
_computing_structure_solution     'SHELXS-97 (Sheldrick, 2008)'
_computing_structure_refinement     'SHELXL-97 (Sheldrick, 2008)'
_computing_molecular_graphics     'ORTEP3 (Farrugia, 2012)'
_computing_publication_material     'WinGX (Farrugia, 2012)'
loop_
    _atom_site_type_symbol
    _atom_site_label
    _atom_site_fract_x
    _atom_site_fract_y
    _atom_site_fract_z
    _atom_site_U_iso_or_equiv
    _atom_site_adp_type
    _atom_site_calc_flag
    _atom_site_refinement_flags
    _atom_site_occupancy
    _atom_site_symmetry_multiplicity
    _atom_site_disorder_assembly
    _atom_site_disorder_group
    C C1 0.19888(12) 0.60398(11) 0.46668(9) 0.01525(19) Uani d . 1 1 . .
    C C2 0.20857(12) 0.45580(11) 0.43556(9) 0.0169(2) Uani d . 1 1 . .
    C C3 0.12126(13) 0.33380(11) 0.30439(10) 0.0199(2) Uani d . 1 1 . .
    C C4 0.01442(14) 0.35565(13) 0.18500(10) 0.0252(2) Uani d . 1 1 . .
    H H4A -0.0205 0.2669 0.1072 0.038 Uiso calc R 1 1 . .
    H H4B 0.085 0.4506 0.1705 0.038 Uiso calc R 1 1 . .
    H H4C -0.0894 0.3633 0.201 0.038 Uiso calc R 1 1 . .
    C C5 0.31333(13) 0.42621(11) 0.54112(10) 0.0170(2) Uani d . 1 1 . .
    C C6 0.40358(12) 0.53801(11) 0.66846(9) 0.01595(19) Uani d . 1 1 . .
    C C7 0.51498(13) 0.51113(11) 0.77598(10) 0.0190(2) Uani d . 1 1 . .
    H H7 0.5314 0.4184 0.7601 0.023 Uiso calc R 1 1 . .
    C C8 0.59305(13) 0.61881(12) 0.89653(10) 0.0205(2) Uani d . 1 1 . .
    H H8 0.6653 0.5995 0.9627 0.025 Uiso calc R 1 1 . .
    C C9 0.57082(13) 0.77035(12) 0.93170(9) 0.0183(2) Uani d . 1 1 . .
    C C10 0.47362(16) 0.77313(14) 1.03468(11) 0.0279(2) Uani d . 1 1 . .
    H H10A 0.4601 0.8703 1.0553 0.042 Uiso calc R 1 1 . .
    H H10B 0.5408 0.765 1.1147 0.042 Uiso calc R 1 1 . .
    H H10C 0.3588 0.6858 0.9989 0.042 Uiso calc R 1 1 . .
    C C11 0.74885(14) 0.91349(12) 0.98215(11) 0.0250(2) Uani d . 1 1 . .
    H H11A 0.8052 0.9128 0.9141 0.037 Uiso calc R 1 1 . .
    H H11B 0.8232 0.9096 1.0612 0.037 Uiso calc R 1 1 . .
    H H11C 0.7304 1.0083 1.003 0.037 Uiso calc R 1 1 . .
    C C12 0.38550(12) 0.68003(11) 0.69361(9) 0.01523(19) Uani d . 1 1 . .
    C C13 0.28325(12) 0.71568(11) 0.59435(9) 0.01472(19) Uani d . 1 1 . .
    C C14 0.25158(12) 0.85820(11) 0.61994(9) 0.01643(19) Uani d . 1 1 . .
    H H14 0.2817 0.9215 0.7074 0.02 Uiso calc R 1 1 . .
    C C15 0.17926(12) 0.89745(11) 0.51758(9) 0.0176(2) Uani d . 1 1 . .
    H H15 0.1525 0.9848 0.5333 0.021 Uiso calc R 1 1 . .
    C C16 0.14111(12) 0.79960(11) 0.37625(9) 0.0174(2) Uani d . 1 1 . .
    C C17 0.30306(14) 0.85631(13) 0.32954(10) 0.0240(2) Uani d . 1 1 . .
    H H17A 0.4006 0.8484 0.3875 0.036 Uiso calc R 1 1 . .
    H H17B 0.3348 0.9643 0.3322 0.036 Uiso calc R 1 1 . .
    H H17C 0.2755 0.7919 0.2396 0.036 Uiso calc R 1 1 . .
    C C18 -0.02224(13) 0.79449(13) 0.27938(10) 0.0229(2) Uani d . 1 1 . .
    H H18A -0.0464 0.7254 0.192 0.034 Uiso calc R 1 1 . .
    H H18B -0.001 0.8988 0.2749 0.034 Uiso calc R 1 1 . .
    H H18C -0.1222 0.756 0.3101 0.034 Uiso calc R 1 1 . .
    O O1 0.09524(9) 0.63381(8) 0.36994(7) 0.01782(16) Uani d . 1 1 . .
    O O2 0.13363(11) 0.20500(9) 0.28795(8) 0.02575(18) Uani d . 1 1 . .
    O O3 0.33104(10) 0.28943(8) 0.52254(7) 0.02275(18) Uani d . 1 1 . .
    H H3 0.2748 0.2324 0.4451 0.034 Uiso calc R 1 1 . .
    O O4 0.46499(10) 0.79211(8) 0.81538(7) 0.02102(17) Uani d . 1 1 . .
loop_
    _atom_site_aniso_label
    _atom_site_aniso_U_11
    _atom_site_aniso_U_22
    _atom_site_aniso_U_33
    _atom_site_aniso_U_12
    _atom_site_aniso_U_13
    _atom_site_aniso_U_23
    C1 0.0132(4) 0.0163(4) 0.0162(4) 0.0051(3) 0.0054(3) 0.0060(3)
    C2 0.0165(4) 0.0147(4) 0.0177(4) 0.0042(3) 0.0069(3) 0.0039(3)
    C3 0.0171(4) 0.0171(4) 0.0214(5) 0.0026(4) 0.0089(4) 0.0031(4)
    C4 0.0213(5) 0.0244(5) 0.0200(5) 0.0060(4) 0.0026(4) -0.0015(4)
    C5 0.0182(4) 0.0140(4) 0.0212(5) 0.0065(3) 0.0100(4) 0.0069(3)
    C6 0.0156(4) 0.0153(4) 0.0189(4) 0.0066(3) 0.0072(3) 0.0074(4)
    C7 0.0198(4) 0.0179(4) 0.0248(5) 0.0106(4) 0.0088(4) 0.0110(4)
    C8 0.0203(5) 0.0228(5) 0.0225(5) 0.0120(4) 0.0054(4) 0.0111(4)
    C9 0.0197(4) 0.0209(5) 0.0152(4) 0.0104(4) 0.0029(3) 0.0072(3)
    C10 0.0350(6) 0.0347(6) 0.0284(5) 0.0224(5) 0.0167(5) 0.0173(5)
    C11 0.0208(5) 0.0225(5) 0.0265(5) 0.0087(4) 0.0005(4) 0.0058(4)
    C12 0.0139(4) 0.0146(4) 0.0164(4) 0.0051(3) 0.0050(3) 0.0048(3)
    C13 0.0142(4) 0.0148(4) 0.0158(4) 0.0061(3) 0.0053(3) 0.0054(3)
    C14 0.0160(4) 0.0161(4) 0.0162(4) 0.0069(3) 0.0045(3) 0.0035(3)
    C15 0.0172(4) 0.0164(4) 0.0199(4) 0.0081(3) 0.0057(3) 0.0058(3)
    C16 0.0182(4) 0.0168(4) 0.0175(4) 0.0072(3) 0.0050(3) 0.0071(3)
    C17 0.0223(5) 0.0264(5) 0.0240(5) 0.0078(4) 0.0108(4) 0.0103(4)
    C18 0.0218(5) 0.0255(5) 0.0201(5) 0.0098(4) 0.0023(4) 0.0094(4)
    O1 0.0179(3) 0.0168(3) 0.0161(3) 0.0064(3) 0.0022(3) 0.0048(3)
    O2 0.0313(4) 0.0160(3) 0.0258(4) 0.0065(3) 0.0112(3) 0.0023(3)
    O3 0.0300(4) 0.0151(3) 0.0251(4) 0.0111(3) 0.0101(3) 0.0059(3)
    O4 0.0261(4) 0.0184(3) 0.0152(3) 0.0121(3) -0.0017(3) 0.0023(3)
_geom_special_details
;
All e.s.d.'s (except the e.s.d. in the dihedral angle between two l.s. planes)
are estimated using the full covariance matrix. The cell e.s.d.'s are taken
into account individually in the estimation of e.s.d.'s in distances, angles
and torsion angles; correlations between e.s.d.'s in cell parameters are only
used when they are defined by crystal symmetry. An approximate (isotropic)
treatment of cell e.s.d.'s is used for estimating e.s.d.'s involving l.s.
planes.
;
loop_
    _geom_bond_atom_site_label_1
    _geom_bond_atom_site_label_2
    _geom_bond_site_symmetry_2
    _geom_bond_distance
    _geom_bond_publ_flag
    C1 O1 . 1.3590(11) ?
    C1 C13 . 1.3984(13) ?
    C1 C2 . 1.4180(13) ?
    C2 C5 . 1.4281(13) ?
    C2 C3 . 1.4640(13) ?
    C3 O2 . 1.2485(12) ?
    C3 C4 . 1.5042(14) ?
    C4 H4A . 0.96 ?
    C4 H4B . 0.96 ?
    C4 H4C . 0.96 ?
    C5 O3 . 1.3439(11) ?
    C5 C6 . 1.3986(13) ?
    C6 C12 . 1.3935(12) ?
    C6 C7 . 1.4577(13) ?
    C7 C8 . 1.3282(14) ?
    C7 H7 . 0.93 ?
    C8 C9 . 1.5038(13) ?
    C8 H8 . 0.93 ?
    C9 O4 . 1.4749(11) ?
    C9 C11 . 1.5228(14) ?
    C9 C10 . 1.5238(14) ?
    C10 H10A . 0.96 ?
    C10 H10B . 0.96 ?
    C10 H10C . 0.96 ?
    C11 H11A . 0.96 ?
    C11 H11B . 0.96 ?
    C11 H11C . 0.96 ?
    C12 O4 . 1.3543(11) ?
    C12 C13 . 1.4048(12) ?
    C13 C14 . 1.4590(12) ?
    C14 C15 . 1.3332(13) ?
    C14 H14 . 0.93 ?
    C15 C16 . 1.5065(13) ?
    C15 H15 . 0.93 ?
    C16 O1 . 1.4711(11) ?
    C16 C18 . 1.5232(13) ?
    C16 C17 . 1.5281(13) ?
    C17 H17A . 0.96 ?
    C17 H17B . 0.96 ?
    C17 H17C . 0.96 ?
    C18 H18A . 0.96 ?
    C18 H18B . 0.96 ?
    C18 H18C . 0.96 ?
    O3 H3 . 0.82 ?
loop_
    _geom_angle_atom_site_label_1
    _geom_angle_atom_site_label_2
    _geom_angle_atom_site_label_3
    _geom_angle_site_symmetry_1
    _geom_angle_site_symmetry_3
    _geom_angle
    _geom_angle_publ_flag
    O1 C1 C13 . . 119.17(8) ?
    O1 C1 C2 . . 118.15(8) ?
    C13 C1 C2 . . 122.58(8) ?
    C1 C2 C5 . . 116.61(8) ?
    C1 C2 C3 . . 124.92(9) ?
    C5 C2 C3 . . 118.47(9) ?
    O2 C3 C2 . . 120.10(9) ?
    O2 C3 C4 . . 117.13(9) ?
    C2 C3 C4 . . 122.76(9) ?
    C3 C4 H4A . . 109.5 ?
    C3 C4 H4B . . 109.5 ?
    H4A C4 H4B . . 109.5 ?
    C3 C4 H4C . . 109.5 ?
    H4A C4 H4C . . 109.5 ?
    H4B C4 H4C . . 109.5 ?
    O3 C5 C6 . . 116.62(9) ?
    O3 C5 C2 . . 121.48(9) ?
    C6 C5 C2 . . 121.89(9) ?
    C12 C6 C5 . . 118.72(8) ?
    C12 C6 C7 . . 118.82(8) ?
    C5 C6 C7 . . 122.46(9) ?
    C8 C7 C6 . . 120.13(9) ?
    C8 C7 H7 . . 119.9 ?
    C6 C7 H7 . . 119.9 ?
    C7 C8 C9 . . 123.48(9) ?
    C7 C8 H8 . . 118.3 ?
    C9 C8 H8 . . 118.3 ?
    O4 C9 C8 . . 112.70(8) ?
    O4 C9 C11 . . 104.96(8) ?
    C8 C9 C11 . . 111.35(8) ?
    O4 C9 C10 . . 106.15(8) ?
    C8 C9 C10 . . 110.78(8) ?
    C11 C9 C10 . . 110.66(9) ?
    C9 C10 H10A . . 109.5 ?
    C9 C10 H10B . . 109.5 ?
    H10A C10 H10B . . 109.5 ?
    C9 C10 H10C . . 109.5 ?
    H10A C10 H10C . . 109.5 ?
    H10B C10 H10C . . 109.5 ?
    C9 C11 H11A . . 109.5 ?
    C9 C11 H11B . . 109.5 ?
    H11A C11 H11B . . 109.5 ?
    C9 C11 H11C . . 109.5 ?
    H11A C11 H11C . . 109.5 ?
    H11B C11 H11C . . 109.5 ?
    O4 C12 C6 . . 122.09(8) ?
    O4 C12 C13 . . 115.82(8) ?
    C6 C12 C13 . . 122.09(8) ?
    C1 C13 C12 . . 118.05(8) ?
    C1 C13 C14 . . 118.47(8) ?
    C12 C13 C14 . . 123.36(8) ?
    C15 C14 C13 . . 119.82(8) ?
    C15 C14 H14 . . 120.1 ?
    C13 C14 H14 . . 120.1 ?
    C14 C15 C16 . . 119.64(8) ?
    C14 C15 H15 . . 120.2 ?
    C16 C15 H15 . . 120.2 ?
    O1 C16 C15 . . 109.49(7) ?
    O1 C16 C18 . . 104.23(7) ?
    C15 C16 C18 . . 112.21(8) ?
    O1 C16 C17 . . 108.08(8) ?
    C15 C16 C17 . . 111.13(8) ?
    C18 C16 C17 . . 111.38(8) ?
    C16 C17 H17A . . 109.5 ?
    C16 C17 H17B . . 109.5 ?
    H17A C17 H17B . . 109.5 ?
    C16 C17 H17C . . 109.5 ?
    H17A C17 H17C . . 109.5 ?
    H17B C17 H17C . . 109.5 ?
    C16 C18 H18A . . 109.5 ?
    C16 C18 H18B . . 109.5 ?
    H18A C18 H18B . . 109.5 ?
    C16 C18 H18C . . 109.5 ?
    H18A C18 H18C . . 109.5 ?
    H18B C18 H18C . . 109.5 ?
    C1 O1 C16 . . 117.84(7) ?
    C5 O3 H3 . . 109.5 ?
    C12 O4 C9 . . 122.57(7) ?
loop_
    _geom_torsion_atom_site_label_1
    _geom_torsion_atom_site_label_2
    _geom_torsion_atom_site_label_3
    _geom_torsion_atom_site_label_4
    _geom_torsion_site_symmetry_1
    _geom_torsion_site_symmetry_2
    _geom_torsion_site_symmetry_3
    _geom_torsion_site_symmetry_4
    _geom_torsion
    _geom_torsion_publ_flag
    O1 C1 C2 C5 . . . . -177.70(8) ?
    C13 C1 C2 C5 . . . . -1.41(14) ?
    O1 C1 C2 C3 . . . . 2.90(14) ?
    C13 C1 C2 C3 . . . . 179.19(8) ?
    C1 C2 C3 O2 . . . . -177.92(9) ?
    C5 C2 C3 O2 . . . . 2.69(14) ?
    C1 C2 C3 C4 . . . . 2.05(15) ?
    C5 C2 C3 C4 . . . . -177.34(8) ?
    C1 C2 C5 O3 . . . . 179.80(8) ?
    C3 C2 C5 O3 . . . . -0.76(14) ?
    C1 C2 C5 C6 . . . . -0.67(14) ?
    C3 C2 C5 C6 . . . . 178.77(8) ?
    O3 C5 C6 C12 . . . . -178.33(8) ?
    C2 C5 C6 C12 . . . . 2.12(14) ?
    O3 C5 C6 C7 . . . . 1.33(14) ?
    C2 C5 C6 C7 . . . . -178.22(8) ?
    C12 C6 C7 C8 . . . . 1.98(14) ?
    C5 C6 C7 C8 . . . . -177.68(9) ?
    C6 C7 C8 C9 . . . . 1.28(16) ?
    C7 C8 C9 O4 . . . . -4.60(14) ?
    C7 C8 C9 C11 . . . . -122.24(11) ?
    C7 C8 C9 C10 . . . . 114.16(11) ?
    C5 C6 C12 O4 . . . . 178.22(8) ?
    C7 C6 C12 O4 . . . . -1.45(14) ?
    C5 C6 C12 C13 . . . . -1.58(14) ?
    C7 C6 C12 C13 . . . . 178.75(8) ?
    O1 C1 C13 C12 . . . . 178.20(8) ?
    C2 C1 C13 C12 . . . . 1.95(14) ?
    O1 C1 C13 C14 . . . . 2.07(13) ?
    C2 C1 C13 C14 . . . . -174.19(8) ?
    O4 C12 C13 C1 . . . . 179.79(8) ?
    C6 C12 C13 C1 . . . . -0.41(14) ?
    O4 C12 C13 C14 . . . . -4.28(13) ?
    C6 C12 C13 C14 . . . . 175.53(8) ?
    C1 C13 C14 C15 . . . . -15.41(13) ?
    C12 C13 C14 C15 . . . . 168.67(9) ?
    C13 C14 C15 C16 . . . . -3.69(13) ?
    C14 C15 C16 O1 . . . . 32.30(12) ?
    C14 C15 C16 C18 . . . . 147.53(9) ?
    C14 C15 C16 C17 . . . . -87.03(11) ?
    C13 C1 O1 C16 . . . . 29.94(12) ?
    C2 C1 O1 C16 . . . . -153.63(8) ?
    C15 C16 O1 C1 . . . . -45.75(10) ?
    C18 C16 O1 C1 . . . . -165.98(8) ?
    C17 C16 O1 C1 . . . . 75.44(10) ?
    C6 C12 O4 C9 . . . . -2.36(14) ?
    C13 C12 O4 C9 . . . . 177.44(8) ?
    C8 C9 O4 C12 . . . . 5.12(13) ?
    C11 C9 O4 C12 . . . . 126.46(9) ?
    C10 C9 O4 C12 . . . . -116.31(10) ?
loop_
    _geom_hbond_atom_site_label_D
    _geom_hbond_atom_site_label_H
    _geom_hbond_atom_site_label_A
    _geom_hbond_site_symmetry_A
    _geom_hbond_distance_DH
    _geom_hbond_distance_HA
    _geom_hbond_distance_DA
    _geom_hbond_angle_DHA
    O3 H3 O2 1 0.82 1.76 2.4897(11) 147.9
    C11 H11A O2 2_666 0.96 2.48 3.3829(14) 156.3
_iucr_refine_instructions_details
;
TITL 12bo_nk_sp3_0m in P-1
CELL  0.71073   8.5039   9.5370  10.7859  102.180  102.621  110.671
ZERR     2.00   0.0006   0.0006   0.0007    0.003    0.003    0.003
LATT   1
SFAC  C    H    O
UNIT  36   40   8
MERG   2
FMAP   2
PLAN   20
SIZE     0.20   0.21   0.39
ACTA
BOND
BOND   $H
CONF
L.S.   4
TEMP   173.00
WGHT    0.070100    0.177700
FVAR       0.26760
C1    1    0.198875    0.603980    0.466681    11.00000    0.01318    0.01633 =
         0.01615    0.00604    0.00543    0.00512
C2    1    0.208566    0.455799    0.435560    11.00000    0.01651    0.01466 =
         0.01766    0.00387    0.00690    0.00424
C3    1    0.121258    0.333798    0.304387    11.00000    0.01707    0.01710 =
         0.02144    0.00315    0.00894    0.00264
C4    1    0.014424    0.355648    0.185003    11.00000    0.02131    0.02444 =
         0.02002   -0.00153    0.00259    0.00603
AFIX 137
H4A   2   -0.020537    0.266946    0.107238    11.00000   -1.50000
H4B   2    0.085011    0.450614    0.170544    11.00000   -1.50000
H4C   2   -0.089387    0.363329    0.201033    11.00000   -1.50000
AFIX   0
C5    1    0.313329    0.426212    0.541123    11.00000    0.01822    0.01404 =
         0.02120    0.00694    0.00995    0.00653
C6    1    0.403577    0.538006    0.668463    11.00000    0.01564    0.01530 =
         0.01889    0.00742    0.00718    0.00656
C7    1    0.514980    0.511132    0.775981    11.00000    0.01979    0.01795 =
         0.02484    0.01096    0.00881    0.01065
AFIX  43
H7    2    0.531427    0.418400    0.760133    11.00000   -1.20000
AFIX   0
C8    1    0.593047    0.618810    0.896535    11.00000    0.02031    0.02279 =
         0.02245    0.01110    0.00540    0.01201
AFIX  43
H8    2    0.665289    0.599460    0.962709    11.00000   -1.20000
AFIX   0
C9    1    0.570815    0.770353    0.931699    11.00000    0.01970    0.02090 =
         0.01525    0.00718    0.00288    0.01041
C10   1    0.473621    0.773129    1.034682    11.00000    0.03501    0.03465 =
         0.02841    0.01730    0.01672    0.02238
AFIX 137
H10A  2    0.460064    0.870323    1.055268    11.00000   -1.50000
H10B  2    0.540780    0.765000    1.114728    11.00000   -1.50000
H10C  2    0.358786    0.685812    0.998930    11.00000   -1.50000
AFIX   0
C11   1    0.748846    0.913487    0.982154    11.00000    0.02084    0.02249 =
         0.02650    0.00578    0.00053    0.00870
AFIX 137
H11A  2    0.805158    0.912794    0.914120    11.00000   -1.50000
H11B  2    0.823175    0.909634    1.061181    11.00000   -1.50000
H11C  2    0.730434    1.008265    1.002969    11.00000   -1.50000
AFIX   0
C12   1    0.385504    0.680029    0.693605    11.00000    0.01388    0.01460 =
         0.01644    0.00479    0.00499    0.00509
C13   1    0.283250    0.715679    0.594348    11.00000    0.01422    0.01479 =
         0.01580    0.00542    0.00535    0.00613
C14   1    0.251577    0.858198    0.619938    11.00000    0.01602    0.01607 =
         0.01615    0.00349    0.00446    0.00686
AFIX  43
H14   2    0.281750    0.921486    0.707413    11.00000   -1.20000
AFIX   0
C15   1    0.179264    0.897449    0.517577    11.00000    0.01723    0.01641 =
         0.01994    0.00580    0.00575    0.00806
AFIX  43
H15   2    0.152517    0.984762    0.533333    11.00000   -1.20000
AFIX   0
C16   1    0.141112    0.799600    0.376249    11.00000    0.01819    0.01683 =
         0.01752    0.00707    0.00501    0.00715
C17   1    0.303057    0.856311    0.329540    11.00000    0.02230    0.02644 =
         0.02401    0.01030    0.01081    0.00783
AFIX 137
H17A  2    0.400591    0.848397    0.387464    11.00000   -1.50000
H17B  2    0.334811    0.964280    0.332248    11.00000   -1.50000
H17C  2    0.275504    0.791883    0.239566    11.00000   -1.50000
AFIX   0
C18   1   -0.022239    0.794489    0.279376    11.00000    0.02181    0.02546 =
         0.02005    0.00937    0.00231    0.00979
AFIX 137
H18A  2   -0.046390    0.725420    0.192037    11.00000   -1.50000
H18B  2   -0.001044    0.898796    0.274944    11.00000   -1.50000
H18C  2   -0.122235    0.756029    0.310093    11.00000   -1.50000
AFIX   0
O1    3    0.095240    0.633813    0.369940    11.00000    0.01790    0.01675 =
         0.01609    0.00480    0.00217    0.00639
O2    3    0.133626    0.205002    0.287953    11.00000    0.03132    0.01601 =
         0.02578    0.00229    0.01118    0.00653
O3    3    0.331039    0.289433    0.522543    11.00000    0.02999    0.01511 =
         0.02511    0.00589    0.01013    0.01112
AFIX 147
H3    2    0.274807    0.232397    0.445096    11.00000   -1.50000
AFIX   0
O4    3    0.464985    0.792115    0.815378    11.00000    0.02608    0.01837 =
         0.01518    0.00231   -0.00171    0.01211
HKLF    4
REM  12bo_nk_sp3_0m in P-1
REM R1 =  0.0391 for   3284 Fo > 4sig(Fo)  and  0.0452 for all   3770 data
REM    205 parameters refined using      0 restraints
END
WGHT      0.0699      0.1781
REM Highest difference peak  0.370,  deepest hole -0.267,  1-sigma level  0.056
Q1    1   0.3289  0.6992  0.6444  11.00000  0.05    0.37
Q2    1   0.4491  0.5246  0.7224  11.00000  0.05    0.35
Q3    1   0.2530  0.4420  0.4852  11.00000  0.05    0.33
Q4    1   0.2396  0.6603  0.5363  11.00000  0.05    0.32
Q5    1   0.3538  0.4851  0.6114  11.00000  0.05    0.31
Q6    1   0.1723  0.8510  0.4504  11.00000  0.05    0.31
Q7    1   0.1688  0.4009  0.3729  11.00000  0.05    0.30
Q8    1   0.0626  0.7991  0.3296  11.00000  0.05    0.30
Q9    1   0.1958  0.8589  0.5663  11.00000  0.05    0.29
Q10   1   0.2621  0.7828  0.6061  11.00000  0.05    0.29
Q11   1   0.5882  0.7021  0.9118  11.00000  0.05    0.29
Q12   1   0.2219  0.8285  0.3537  11.00000  0.05    0.28
Q13   1   0.6558  0.8456  0.9568  11.00000  0.05    0.27
Q14   1   0.0654  0.3481  0.2476  11.00000  0.05    0.26
Q15   1   0.4089  0.6135  0.6846  11.00000  0.05    0.26
Q16   1   0.2120  0.5375  0.4520  11.00000  0.05    0.25
Q17   1   0.5296  0.5556  0.8466  11.00000  0.05    0.24
Q18   1   0.5204  0.7692  0.9795  11.00000  0.05    0.22
Q19   1   0.5237  0.7777  0.8753  11.00000  0.05    0.20
Q20   1   0.4311  0.7371  0.7621  11.00000  0.05    0.19
;
