# Supplementary material for: 1-(5-Hy­droxy-2,2,8,8-tetra­methyl-2H,8H-pyrano[2,3-f]chromen-6-yl)ethanone
Source: Acta Crystallogr Sect E Struct Rep Online. 2012 Sep 29;68(Pt 10):o3048. doi: 10.1107/S160053681204055X (PMC3470397; doi:10.1107/S160053681204055X)
Supplement: Supplementary file 2 [file e-68-o3048-Isup2.hkl]

#
# h,k,l, Fc-squared, Fo-squared, sigma(Fo-squared) and status flag
#
data_I
_shelx_title ' 12bo_nk_sp3_0m in P-1'
_shelx_refln_list_code          4
_shelx_F_calc_maximum      126.11
_exptl_crystal_F_000       320.00
_reflns_d_resolution_high  0.7453
 
loop_
 _symmetry_equiv_pos_as_xyz
 'x, y, z'
 '-x, -y, -z'
 
_cell_length_a     8.5039
_cell_length_b     9.5370
_cell_length_c    10.7859
_cell_angle_alpha 102.180
_cell_angle_beta  102.621
_cell_angle_gamma 110.671
 
_shelx_F_squared_multiplier     1.000
 
loop_
 _refln_index_h
 _refln_index_k
 _refln_index_l
 _refln_F_squared_calc
 _refln_F_squared_meas
 _refln_F_squared_sigma
 _refln_observed_status
   1   0   0      362.36      369.89      3.02 o
   2   0   0       26.31       31.47      0.97 o
   3   0   0      157.24      180.95      1.59 o
   4   0   0        0.34        0.51      0.09 o
   5   0   0       36.81       33.54      0.37 o
   6   0   0        9.28        9.46      0.20 o
   7   0   0       95.85       96.56      0.84 o
   8   0   0       13.97       14.16      0.56 o
   9   0   0        3.01        3.26      0.51 o
  10   0   0       70.05       65.55      2.16 o
 -10   1   0        4.65        4.85      0.77 o
  -9   1   0        0.91        0.33      0.50 o
  -8   1   0       27.70       26.80      0.53 o
  -7   1   0       64.09       70.57      0.67 o
  -6   1   0       52.63       52.66      0.52 o
  -5   1   0      184.27      197.47      1.55 o
  -4   1   0      562.56      582.42      4.31 o
  -3   1   0       10.61       14.99      0.19 o
  -2   1   0      360.15      348.96      1.85 o
  -1   1   0        2.59        2.98      0.06 o
   0   1   0     1275.77     1261.30      7.75 o
   1   1   0      532.15      555.63      3.73 o
   2   1   0      549.44      584.53      4.96 o
   3   1   0      153.24      170.28      1.50 o
   4   1   0        5.09        7.07      0.17 o
   5   1   0       23.68       24.43      0.29 o
   6   1   0       13.06       11.87      0.22 o
   7   1   0       26.53       23.97      0.60 o
   8   1   0        1.16        1.18      0.39 o
   9   1   0       11.72       11.34      0.75 o
 -10   2   0        3.34        4.34      0.62 o
  -9   2   0       28.54       29.54      0.97 o
  -8   2   0       35.50       36.66      0.82 o
  -7   2   0      706.74      755.91      5.66 o
  -6   2   0       17.75       21.92      0.31 o
  -5   2   0      286.79      288.94      2.08 o
  -4   2   0       59.94       67.63      0.48 o
  -3   2   0       22.64       29.01      0.25 o
  -2   2   0       16.08       13.97      0.16 o
  -1   2   0      471.59      463.07      2.36 o
   0   2   0     3113.90     3046.20     33.74 o
   1   2   0      241.95      238.49      1.56 o
   2   2   0     1115.97     1124.65      7.85 o
   3   2   0      121.83      127.02      1.01 o
   4   2   0       54.84       60.33      0.53 o
   5   2   0       48.45       55.29      0.51 o
   6   2   0       91.35       95.08      1.04 o
   7   2   0        2.35        2.64      0.32 o
   8   2   0        4.80        3.96      0.51 o
   9   2   0        0.54        1.54      0.51 o
 -10   3   0        3.21        4.05      1.26 o
  -9   3   0       81.54       84.34      1.78 o
  -8   3   0        0.13        0.16      0.36 o
  -7   3   0       13.32       11.35      0.30 o
  -6   3   0      158.01      175.60      1.35 o
  -5   3   0      175.82      170.69      1.09 o
  -4   3   0      602.74      596.24      3.45 o
  -3   3   0      344.38      370.20      2.01 o
  -2   3   0      498.27      497.51      2.55 o
  -1   3   0      190.27      182.98      0.99 o
   0   3   0      310.47      335.21      2.13 o
   1   3   0      515.02      498.81      2.69 o
   2   3   0       93.59       93.66      0.74 o
   3   3   0      816.42      874.46      6.45 o
   4   3   0      180.22      206.82      1.58 o
   5   3   0       34.69       32.89      0.44 o
   6   3   0        0.21        0.00      0.28 o
   7   3   0        2.92        1.58      0.39 o
   8   3   0        1.90        1.42      0.98 o
 -11   4   0       52.19       52.51      1.82 o
 -10   4   0       15.44       14.61      0.93 o
  -9   4   0       38.77       41.36      1.18 o
  -8   4   0       33.61       31.38      0.83 o
  -7   4   0        5.56        4.68      0.24 o
  -6   4   0        4.16        5.40      0.17 o
  -5   4   0        8.06        7.70      0.18 o
  -4   4   0        0.02       -0.03      0.10 o
  -3   4   0       92.12       76.58      0.74 o
  -2   4   0      264.76      298.30      1.75 o
  -1   4   0      875.96      946.97      5.13 o
   0   4   0       23.12       24.56      0.25 o
   1   4   0      505.72      540.74      2.82 o
   2   4   0      318.04      318.54      2.28 o
   3   4   0       24.44       25.86      0.35 o
   4   4   0       29.00       35.46      0.37 o
   5   4   0       36.02       39.08      0.61 o
   6   4   0       85.90       83.85      1.43 o
   7   4   0        3.88        3.98      0.70 o
   8   4   0        5.91        6.83      1.19 o
 -11   5   0       27.18       26.81      1.40 o
 -10   5   0        0.24        0.43      0.57 o
  -9   5   0        9.51        8.37      0.70 o
  -8   5   0       98.18       98.39      1.61 o
  -7   5   0       52.77       51.44      0.66 o
  -6   5   0        0.63        1.08      0.15 o
  -5   5   0        1.43        2.07      0.13 o
  -4   5   0        6.88        2.90      0.14 o
  -3   5   0      784.54      872.00      5.70 o
  -2   5   0      699.29      747.85      4.27 o
  -1   5   0      933.88     1051.94      5.71 o
   0   5   0      102.47      104.08      0.67 o
   1   5   0       89.76       95.81      0.61 o
   2   5   0      189.42      179.97      1.38 o
   3   5   0        9.80        7.19      0.27 o
   4   5   0       57.50       50.60      0.96 o
   5   5   0        0.18        0.55      0.37 o
   6   5   0        0.56        0.61      0.50 o
   7   5   0       10.70       10.94      0.76 o
 -11   6   0        6.39        5.45      0.84 o
 -10   6   0       18.69       19.83      1.26 o
  -9   6   0        7.15        6.98      0.67 o
  -8   6   0     1508.47     1521.07     18.50 o
  -7   6   0      143.07      142.87      1.79 o
  -6   6   0       26.06       22.63      0.41 o
  -5   6   0        9.70        9.09      0.23 o
  -4   6   0       95.57      121.08      0.88 o
  -3   6   0       13.50       18.40      0.28 o
  -2   6   0        5.46        3.60      0.17 o
  -1   6   0       43.59       44.51      0.38 o
   0   6   0        0.00        0.27      0.11 o
   1   6   0        9.88        9.21      0.23 o
   2   6   0      231.62      230.50      5.30 o
   3   6   0        0.44        0.52      0.37 o
   4   6   0       22.39       20.70      0.95 o
   5   6   0       33.89       34.61      1.12 o
   6   6   0        3.34        2.86      0.62 o
 -10   7   0        0.08        0.00      0.70 o
  -9   7   0       11.97       12.49      0.82 o
  -8   7   0      497.95      500.64      6.45 o
  -7   7   0       57.30       56.50      1.21 o
  -6   7   0        0.95       -0.35      0.35 o
  -5   7   0       25.86       23.61      0.37 o
  -4   7   0        6.45        5.22      0.21 o
  -3   7   0      283.90      290.61      1.97 o
  -2   7   0       65.24       79.67      0.69 o
  -1   7   0       24.26       28.11      0.36 o
   0   7   0      206.41      203.92      1.43 o
   1   7   0      106.65      104.21      1.47 o
   2   7   0     1389.43     1429.88     20.06 o
   3   7   0      426.50      423.28      5.47 o
   4   7   0        7.21        4.82      0.61 o
   5   7   0        0.04       -0.42      0.56 o
 -10   8   0        1.40        2.37      0.84 o
  -9   8   0       18.02       16.48      1.26 o
  -8   8   0       66.41       66.17      1.37 o
  -7   8   0        7.65        7.09      0.46 o
  -6   8   0       45.62       43.59      0.87 o
  -5   8   0       72.56       67.35      0.69 o
  -4   8   0       34.89       29.42      0.45 o
  -3   8   0       72.61       61.14      0.61 o
  -2   8   0       27.85       26.83      0.42 o
  -1   8   0       46.36       46.79      0.61 o
   0   8   0        4.78        4.02      0.32 o
   1   8   0       27.72       27.29      0.85 o
   2   8   0      128.20      131.62      2.60 o
   3   8   0       98.81       97.13      3.00 o
   4   8   0       30.23       27.28      1.10 o
 -10   9   0       53.90       60.88      2.23 o
  -9   9   0       17.63       22.20      1.40 o
  -8   9   0        9.51        9.16      0.74 o
  -7   9   0      115.38      113.70      1.63 o
  -6   9   0       22.98       20.86      0.69 o
  -5   9   0       34.50       26.55      0.54 o
  -4   9   0      326.66      245.36      2.24 o
  -3   9   0       34.75       34.12      0.73 o
  -2   9   0       40.48       37.67      0.63 o
  -1   9   0       21.15       20.59      0.59 o
   0   9   0       70.48       65.79      1.00 o
   1   9   0       56.16       59.92      1.63 o
   2   9   0       11.42       14.77      0.98 o
   3   9   0       44.84       46.76      1.44 o
  -9  10   0      126.11      133.92      3.49 o
  -8  10   0       14.10       13.30      0.83 o
  -7  10   0        4.19        2.23      1.12 o
  -6  10   0       33.35       26.74      3.84 o
  -5  10   0       19.52       13.35      0.82 o
  -4  10   0       19.27       11.81      0.45 o
  -3  10   0       18.54       14.72      0.54 o
  -2  10   0       39.43       43.79      0.89 o
  -1  10   0        1.59        1.80      0.36 o
   0  10   0       60.39       65.43      1.73 o
   1  10   0        3.73        5.62      0.72 o
   2  10   0       21.17       22.91      1.18 o
  -8  11   0        0.44       -0.14      0.84 o
  -7  11   0        2.63        3.63      0.84 o
  -6  11   0        3.65        1.35      2.02 o
  -5  11   0        4.50        2.58      0.98 o
  -4  11   0        3.08        1.68      0.82 o
  -3  11   0        9.06        9.26      0.54 o
  -2  11   0       45.27       49.46      1.15 o
  -1  11   0       14.95       13.64      0.62 o
   0  11   0        1.01        1.54      0.70 o
  -7  12   0        8.50        7.54      1.12 o
  -6  12   0       15.33       14.80      1.26 o
  -5  12   0        0.13       -0.77      1.96 o
  -4  12   0       30.28       29.71      2.58 o
  -3  12   0       14.97       15.89      0.93 o
  -2  12   0       16.45       15.27      0.72 o
   2 -12   1        3.25        3.15      0.44 o
   3 -12   1        9.15        7.26      0.63 o
   4 -12   1       17.72       19.11      1.68 o
   5 -12   1       79.66       81.51      1.87 o
   6 -12   1        4.49       -1.82      1.82 o
   7 -12   1        1.93        2.23      0.84 o
  -1 -11   1       62.18       68.97      1.88 o
   0 -11   1        1.21        0.84      0.59 o
   1 -11   1        9.90       10.81      0.55 o
   2 -11   1        4.73        6.11      0.46 o
   3 -11   1        0.38        0.44      0.38 o
   4 -11   1        0.74        0.84      0.42 o
   5 -11   1       23.84       19.85      0.86 o
   6 -11   1       39.98       42.38      1.60 o
   7 -11   1       11.86       10.89      1.12 o
   8 -11   1       74.37       84.20      2.65 o
  -2 -10   1        7.93        9.67      0.84 o
  -1 -10   1       12.47       11.96      0.82 o
   0 -10   1        0.56        0.36      0.57 o
   1 -10   1       15.82       15.58      0.57 o
   2 -10   1        3.79        6.08      0.43 o
   3 -10   1       13.87       14.67      0.59 o
   4 -10   1        0.19        1.13      0.27 o
   5 -10   1        6.29        5.80      0.55 o
   6 -10   1       48.73       53.09      1.20 o
   7 -10   1       12.80       11.87      1.12 o
   8 -10   1       14.53       15.37      0.82 o
   9 -10   1        6.33        6.84      1.12 o
  -3  -9   1        9.71       10.19      0.82 o
  -2  -9   1      189.68      191.09      3.51 o
  -1  -9   1        8.53        9.39      0.72 o
   0  -9   1       12.02       12.09      0.43 o
   1  -9   1       10.50        8.70      0.43 o
   2  -9   1      147.17      117.00      1.29 o
   3  -9   1      284.20      252.83      2.15 o
   4  -9   1      302.76      286.02      2.41 o
   5  -9   1       44.26       38.68      0.58 o
   6  -9   1        5.22        6.01      0.39 o
   7  -9   1       18.59       19.98      0.85 o
   8  -9   1        2.33        2.24      0.52 o
   9  -9   1        0.79        0.56      0.70 o
  10  -9   1        7.01        7.26      0.98 o
  -5  -8   1        0.33       -0.09      0.50 o
  -4  -8   1        9.08        9.09      1.33 o
  -3  -8   1      243.03      240.03      4.12 o
  -2  -8   1      165.56      162.80      2.39 o
  -1  -8   1        6.05        5.40      0.45 o
   0  -8   1       35.12       36.79      0.57 o
   1  -8   1       16.31       15.74      0.36 o
   2  -8   1      176.05      161.39      1.21 o
   3  -8   1        9.03        3.21      0.21 o
   4  -8   1       23.66       24.02      0.42 o
   5  -8   1        4.28        2.72      0.24 o
   6  -8   1        9.99        7.38      0.82 o
   7  -8   1        1.68        1.08      0.37 o
   8  -8   1        7.35        6.23      0.55 o
   9  -8   1       12.77       13.36      0.90 o
  10  -8   1        5.31        4.47      0.98 o
  -6  -7   1       25.84       25.43      1.01 o
  -5  -7   1       21.39       21.31      0.99 o
  -4  -7   1      328.74      338.31      9.36 o
  -3  -7   1      303.33      292.20      3.87 o
  -2  -7   1       46.34       48.99      1.03 o
  -1  -7   1      181.07      175.66      2.06 o
   0  -7   1       63.61       68.94      0.60 o
   1  -7   1      187.12      188.79      1.27 o
   2  -7   1      244.06      285.14      1.83 o
   3  -7   1       40.94       34.02      0.44 o
   4  -7   1       74.27       67.14      0.60 o
   5  -7   1       26.04       26.11      0.38 o
   6  -7   1      200.60      197.39      1.75 o
   7  -7   1      294.22      287.93      3.87 o
   8  -7   1      158.79      157.49      2.41 o
   9  -7   1       40.53       38.83      1.47 o
  10  -7   1       16.87       16.20      1.26 o
  -6  -6   1        1.23        2.09      0.56 o
  -5  -6   1        1.17        0.28      0.56 o
  -4  -6   1       21.26       21.11      0.70 o
  -3  -6   1        8.28        6.12      0.40 o
  -2  -6   1       25.10       26.50      0.40 o
  -1  -6   1       18.20       16.89      0.31 o
   0  -6   1       72.09       85.12      0.58 o
   1  -6   1        4.62        5.33      0.22 o
   2  -6   1       84.01      104.21      0.77 o
   3  -6   1       24.55       31.94      0.36 o
   4  -6   1       22.97       23.70      0.32 o
   5  -6   1       59.81       55.07      0.53 o
   6  -6   1     1095.40     1081.69      7.11 o
   7  -6   1        3.55        4.02      0.37 o
   8  -6   1      249.54      247.81      3.43 o
   9  -6   1       22.01       21.04      1.03 o
  10  -6   1       81.50       81.37      1.94 o
  -7  -5   1       12.78       13.78      0.76 o
  -6  -5   1        0.15        0.37      0.42 o
  -5  -5   1       74.33       83.92      1.45 o
  -4  -5   1        0.06        0.20      0.17 o
  -3  -5   1        5.53        4.07      0.19 o
  -2  -5   1       46.41       47.96      0.48 o
  -1  -5   1        2.41        5.52      0.16 o
   0  -5   1      171.38      179.26      1.05 o
   1  -5   1     3632.49     4114.99     22.33 o
   2  -5   1        3.58        6.20      0.17 o
   3  -5   1        0.00        0.24      0.13 o
   4  -5   1       69.44       62.13      0.50 o
   5  -5   1       47.13       45.51      0.41 o
   6  -5   1       16.98       18.52      0.29 o
   7  -5   1       80.48       79.99      1.13 o
   8  -5   1      175.05      174.52      2.53 o
   9  -5   1        4.25        4.69      0.67 o
  10  -5   1       15.16       16.10      0.95 o
  -8  -4   1        6.40        6.24      0.52 o
  -7  -4   1        1.05        1.04      0.70 o
  -6  -4   1       14.16       12.95      0.54 o
  -5  -4   1       78.57       77.03      0.87 o
  -4  -4   1       11.54       10.94      0.20 o
  -3  -4   1        1.16        1.80      0.13 o
  -2  -4   1        4.87        3.37      0.17 o
  -1  -4   1        1.55        1.06      0.10 o
   0  -4   1      158.69      157.87      0.92 o
   1  -4   1      857.15      941.17      5.10 o
   2  -4   1       23.65       20.47      0.24 o
   3  -4   1        2.08        1.82      0.13 o
   4  -4   1      149.43      169.99      1.02 o
   5  -4   1      123.26      126.62      1.03 o
   6  -4   1        5.63        4.63      0.17 o
   7  -4   1        9.08        9.46      0.39 o
   8  -4   1        0.02       -0.09      0.36 o
   9  -4   1       20.30       18.87      1.19 o
  10  -4   1        0.79        0.74      1.33 o
  -8  -3   1       29.01       30.80      1.26 o
  -7  -3   1        0.13        0.21      0.29 o
  -6  -3   1        1.57        2.67      0.18 o
  -5  -3   1      648.07      688.82      5.84 o
  -4  -3   1      136.07      145.07      1.35 o
  -3  -3   1      141.20      137.25      1.08 o
  -2  -3   1       46.15       56.68      0.52 o
  -1  -3   1      159.49      163.73      1.10 o
   0  -3   1       17.82       12.47      0.17 o
   1  -3   1     2650.79     2598.36     13.25 o
   2  -3   1      104.16       97.22      0.58 o
   3  -3   1        3.00        0.04      0.10 o
   4  -3   1        1.49        0.18      0.08 o
   5  -3   1      241.26      270.66      1.69 o
   6  -3   1        0.06        0.32      0.15 o
   7  -3   1       53.58       52.74      0.76 o
   8  -3   1        8.30        8.25      0.49 o
   9  -3   1        3.63        3.60      0.61 o
  10  -3   1       65.75       67.65      1.67 o
  -9  -2   1        0.25        0.22      0.63 o
  -8  -2   1        0.98        0.22      0.39 o
  -7  -2   1        0.06       -0.04      0.23 o
  -6  -2   1       24.83       26.55      0.47 o
  -5  -2   1       14.28       15.76      0.38 o
  -4  -2   1       41.56       40.62      0.57 o
  -3  -2   1      184.22      173.55      1.75 o
  -2  -2   1     1814.64     1891.45     16.41 o
  -1  -2   1      132.31      119.41      0.76 o
   0  -2   1      640.23      606.43      3.47 o
   1  -2   1     2528.04     2516.75     13.30 o
   2  -2   1      392.45      374.72      2.41 o
   3  -2   1      631.73      656.79      4.15 o
   4  -2   1        0.93        0.67      0.09 o
   5  -2   1     1966.85     2112.75     13.67 o
   6  -2   1      152.06      157.54      1.71 o
   7  -2   1       62.18       55.32      0.75 o
   8  -2   1       93.94       94.89      1.52 o
   9  -2   1        0.01        0.28      0.50 o
  10  -2   1        0.26        0.42      0.50 o
  -9  -1   1       12.63       13.04      0.75 o
  -8  -1   1        1.12        1.10      0.29 o
  -7  -1   1       40.54       39.00      0.52 o
  -6  -1   1      126.88      129.39      1.64 o
  -5  -1   1      166.75      180.11      2.24 o
  -4  -1   1      135.56      138.86      2.55 o
  -3  -1   1      210.65      220.78      6.14 o
  -2  -1   1     1747.65     1846.50     48.60 o
  -1  -1   1     2677.87     2475.66     82.26 o
   0  -1   1     4063.67     3392.79     36.01 o
   1  -1   1       13.66       11.44      0.12 o
   2  -1   1      360.91      345.18      2.75 o
   3  -1   1      176.42      184.75      1.14 o
   4  -1   1      168.02      179.40      1.30 o
   5  -1   1      325.27      346.94      2.65 o
   6  -1   1       46.43       49.75      0.53 o
   7  -1   1       68.68       68.23      0.95 o
   8  -1   1       45.92       46.04      0.96 o
   9  -1   1        3.93        5.13      0.61 o
  10  -1   1        0.49        0.75      0.77 o
 -10   0   1        1.70        1.70      0.51 o
  -9   0   1        2.38        2.98      0.50 o
  -8   0   1        2.70        2.94      0.29 o
  -7   0   1        0.36        0.66      0.16 o
  -6   0   1      444.41      455.77      4.15 o
  -5   0   1       26.72       29.98      0.33 o
  -4   0   1      366.37      379.19      3.25 o
  -3   0   1       25.33       37.55      0.45 o
  -2   0   1    11739.29    10306.36    118.46 o
  -1   0   1      379.41      381.95      3.35 o
   0   0   1     3322.57     2595.97     49.41 o
   1   0   1     3179.42     2910.86     38.64 o
   2   0   1      292.95      286.10      1.66 o
   3   0   1      324.36      317.91      2.21 o
   4   0   1      250.95      260.68      2.02 o
   5   0   1      280.74      263.00      2.04 o
   6   0   1        5.05        4.71      0.19 o
   7   0   1       12.61       11.90      0.37 o
   8   0   1       77.73       76.95      1.69 o
   9   0   1        1.23        1.21      0.84 o
 -10   1   1        6.53        7.06      0.62 o
  -9   1   1        5.14        4.23      0.50 o
  -8   1   1       49.06       51.11      0.95 o
  -7   1   1      560.08      576.51      4.32 o
  -6   1   1       31.69       38.59      0.41 o
  -5   1   1      100.21       94.71      0.79 o
  -4   1   1        1.70        2.36      0.12 o
  -3   1   1       59.95       71.53      0.50 o
  -2   1   1     1013.38     1071.48      5.68 o
  -1   1   1     1938.35     1936.48     10.27 o
   0   1   1       31.37       31.98      0.22 o
   1   1   1       81.61       86.71      0.52 o
   2   1   1      137.50      141.19      1.03 o
   3   1   1      208.32      204.77      1.58 o
   4   1   1      129.16      138.29      1.11 o
   5   1   1       17.52       18.25      0.30 o
   6   1   1        1.50        0.64      0.14 o
   7   1   1        1.23        0.90      0.21 o
   8   1   1      423.12      415.07      6.60 o
   9   1   1      119.47      116.55      2.32 o
 -10   2   1        2.03        2.12      0.50 o
  -9   2   1        0.99        1.14      0.48 o
  -8   2   1       33.11       35.29      0.60 o
  -7   2   1      571.69      604.15      4.53 o
  -6   2   1       70.30       58.15      0.57 o
  -5   2   1       94.72       88.84      0.71 o
  -4   2   1       20.32       20.72      0.23 o
  -3   2   1       56.14       45.36      0.33 o
  -2   2   1     1012.77     1024.25      5.47 o
  -1   2   1     1529.83     1467.58      7.30 o
   0   2   1      290.88      272.62      1.42 o
   1   2   1        0.39        1.04      0.09 o
   2   2   1       21.53       18.13      0.23 o
   3   2   1     2545.68     2672.04     20.10 o
   4   2   1      109.78      118.98      1.00 o
   5   2   1       51.30       47.78      0.51 o
   6   2   1       11.11        8.85      0.36 o
   7   2   1        0.00       -0.39      0.39 o
   8   2   1      129.65      127.85      2.42 o
 -11   3   1        1.85        1.82      0.70 o
 -10   3   1        0.10        0.24      0.48 o
  -9   3   1        8.19        8.62      0.61 o
  -8   3   1       59.67       59.02      0.87 o
  -7   3   1       21.32       21.33      0.36 o
  -6   3   1       62.55       64.51      0.59 o
  -5   3   1      203.92      219.13      1.37 o
  -4   3   1       66.71       76.67      0.59 o
  -3   3   1       44.29       48.94      0.36 o
  -2   3   1        3.50        8.35      0.15 o
  -1   3   1      482.44      489.55      2.51 o
   0   3   1        1.20       -0.10      0.10 o
   1   3   1      111.03      100.26      0.59 o
   2   3   1      234.08      253.51      1.81 o
   3   3   1      157.32      173.56      1.40 o
   4   3   1        6.64       10.60      0.37 o
   5   3   1       89.78       83.49      0.92 o
   6   3   1       38.09       38.64      0.87 o
   7   3   1       28.05       30.39      1.00 o
   8   3   1        2.07        2.82      0.52 o
 -11   4   1       10.10       10.05      0.84 o
 -10   4   1       66.14       65.07      1.82 o
  -9   4   1       91.47       91.18      1.49 o
  -8   4   1      146.56      150.58      2.17 o
  -7   4   1       35.89       36.60      0.56 o
  -6   4   1       42.61       39.45      0.40 o
  -5   4   1        0.21        0.11      0.08 o
  -4   4   1       70.72       56.84      0.44 o
  -3   4   1     3707.01     4089.50     22.81 o
  -2   4   1      440.61      497.08      2.77 o
  -1   4   1      140.29      142.19      0.86 o
   0   4   1       78.71       83.29      0.63 o
   1   4   1       72.28       71.52      0.46 o
   2   4   1        5.49        7.53      0.23 o
   3   4   1       57.65       65.09      0.65 o
   4   4   1       46.24       48.24      0.60 o
   5   4   1       41.77       45.94      0.96 o
   6   4   1        8.83        8.29      0.64 o
   7   4   1       50.31       47.12      2.51 o
 -11   5   1       14.65       15.08      1.12 o
 -10   5   1        5.33        6.28      0.84 o
  -9   5   1       17.78       18.80      0.98 o
  -8   5   1      304.54      308.63      4.09 o
  -7   5   1      164.90      165.50      1.56 o
  -6   5   1       30.01       29.56      0.36 o
  -5   5   1       26.18       26.99      0.31 o
  -4   5   1       19.39       22.84      0.38 o
  -3   5   1      452.15      569.51      4.00 o
  -2   5   1      116.17      101.06      0.74 o
  -1   5   1      114.14      128.77      0.81 o
   0   5   1       29.88       29.01      0.30 o
   1   5   1      114.58      109.14      0.67 o
   2   5   1       10.25        9.25      0.28 o
   3   5   1        3.15        3.62      0.31 o
   4   5   1       16.79       17.28      0.64 o
   5   5   1      112.16      103.77      2.23 o
   6   5   1        8.31        7.92      0.64 o
   7   5   1      119.62      123.58      2.44 o
 -11   6   1       15.31       12.15      1.12 o
 -10   6   1      371.95      375.92      7.40 o
  -9   6   1      126.22      125.40      3.07 o
  -8   6   1      127.36      128.61      2.02 o
  -7   6   1        6.03        5.80      0.38 o
  -6   6   1        3.95        2.80      0.21 o
  -5   6   1       46.72       40.62      0.44 o
  -4   6   1      119.35      138.19      0.99 o
  -3   6   1      201.28      220.55      1.41 o
  -2   6   1        0.11        0.24      0.12 o
  -1   6   1      343.42      341.38      1.96 o
   0   6   1        2.16        2.32      0.14 o
   1   6   1        0.31        0.54      0.13 o
   2   6   1      211.10      208.57      2.39 o
   3   6   1        7.28        5.08      0.51 o
   4   6   1        6.93        7.30      0.62 o
   5   6   1       74.74       72.81      1.71 o
   6   6   1       29.75       31.65      1.26 o
 -11   7   1       10.69       11.03      1.12 o
 -10   7   1       52.72       50.13      1.82 o
  -9   7   1       10.04        8.38      0.98 o
  -8   7   1        0.00       -0.69      0.69 o
  -7   7   1       70.94       71.56      1.12 o
  -6   7   1        0.03       -0.23      0.23 o
  -5   7   1       48.12       57.48      0.62 o
  -4   7   1        1.34        3.57      0.22 o
  -3   7   1       22.10       20.48      0.32 o
  -2   7   1      101.17      106.40      0.82 o
  -1   7   1       17.93       16.35      0.31 o
   0   7   1      771.51      784.70      4.80 o
   1   7   1     1069.25     1048.86     12.85 o
   2   7   1      229.87      229.17      3.20 o
   3   7   1       10.98        8.24      0.84 o
   4   7   1       64.74       73.17      2.09 o
   5   7   1        0.57        0.56      0.70 o
 -10   8   1        3.69        4.33      0.84 o
  -9   8   1        2.61        1.68      0.70 o
  -8   8   1       16.12       15.70      0.83 o
  -7   8   1       72.09       72.46      1.17 o
  -6   8   1       59.86       58.12      1.02 o
  -5   8   1      222.18      173.97      1.47 o
  -4   8   1      116.59       84.03      0.85 o
  -3   8   1        2.37        2.01      0.21 o
  -2   8   1        0.13       -0.10      0.23 o
  -1   8   1      116.64      117.83      1.25 o
   0   8   1      282.08      278.80      3.14 o
   1   8   1       83.97       80.25      1.49 o
   2   8   1       93.00       91.68      2.09 o
   3   8   1        1.95        1.82      0.59 o
   4   8   1       22.24       21.61      1.08 o
 -10   9   1       30.03       29.74      1.54 o
  -9   9   1        2.04       -0.14      0.84 o
  -8   9   1       24.89       24.79      1.03 o
  -7   9   1       12.50       10.68      0.59 o
  -6   9   1      120.79      101.95      1.51 o
  -5   9   1      330.96      333.26      3.23 o
  -4   9   1      101.97       82.37      0.99 o
  -3   9   1        2.07        1.48      0.28 o
  -2   9   1        0.01        0.01      0.34 o
  -1   9   1        3.85        3.71      0.37 o
   0   9   1        0.86        0.91      0.42 o
   1   9   1       45.57       44.33      2.16 o
   2   9   1        5.81        5.81      0.72 o
   3   9   1        1.37        2.92      0.70 o
  -9  10   1        0.76       -0.84      0.84 o
  -8  10   1       15.45       14.62      0.89 o
  -7  10   1       30.57       26.95      1.54 o
  -6  10   1        5.04        6.38      3.07 o
  -5  10   1       59.88       49.38      1.47 o
  -4  10   1       15.58       14.25      0.59 o
  -3  10   1        5.11        5.29      0.43 o
  -2  10   1        4.56        4.17      0.42 o
  -1  10   1       70.49       77.47      1.57 o
   0  10   1        8.69        8.73      0.82 o
   1  10   1        3.13        3.09      0.72 o
  -8  11   1       90.15      100.26      3.07 o
  -7  11   1       11.20       12.85      1.12 o
  -6  11   1        8.65        9.08      0.98 o
  -5  11   1        7.13        8.07      2.02 o
  -4  11   1        0.01       -0.78      0.84 o
  -3  11   1       66.66       65.90      1.37 o
  -2  11   1        0.94        0.75      0.43 o
  -1  11   1      155.87      182.72      2.63 o
   0  11   1       28.29       32.26      2.51 o
  -6  12   1       60.70       70.52      2.37 o
  -5  12   1       11.49       13.96      1.26 o
  -4  12   1        1.93       -0.77      2.09 o
  -3  12   1        0.14       -0.50      0.50 o
   1 -12   2        8.13        8.94      0.93 o
   2 -12   2        6.49        6.94      1.24 o
   3 -12   2        7.62        8.32      0.62 o
   4 -12   2       11.66       16.10      3.14 o
   5 -12   2        9.08        7.67      0.68 o
   6 -12   2        2.78        3.12      0.64 o
  -1 -11   2        2.31        2.12      0.70 o
   0 -11   2       54.10       57.58      1.65 o
   1 -11   2        9.95        7.78      0.46 o
   2 -11   2        7.84        8.22      0.50 o
   3 -11   2        0.19       -0.35      0.35 o
   4 -11   2        3.32        4.33      0.71 o
   5 -11   2        2.20        2.92      0.83 o
   6 -11   2        0.55       -0.14      0.53 o
   7 -11   2       84.68      101.25      2.60 o
   8 -11   2       12.49       15.21      2.30 o
  -3 -10   2        9.07        7.82      1.54 o
  -2 -10   2       28.09       25.97      1.10 o
  -1 -10   2        0.16        0.62      0.59 o
   0 -10   2        0.28        1.15      0.59 o
   1 -10   2       14.30       15.45      0.56 o
   2 -10   2      215.84      175.40      2.20 o
   3 -10   2       95.93       89.49      1.21 o
   4 -10   2       19.24       20.72      0.50 o
   5 -10   2       25.88       25.78      1.07 o
   6 -10   2        0.01       -0.14      0.69 o
   7 -10   2       43.21       51.52      2.27 o
   8 -10   2       65.74       70.68      1.74 o
   9 -10   2        4.80        5.73      0.98 o
  -4  -9   2       23.12       24.16      1.10 o
  -3  -9   2        0.09        0.42      0.50 o
  -2  -9   2       17.04       14.88      0.84 o
  -1  -9   2        9.04        8.74      0.58 o
   0  -9   2       26.19       24.00      0.86 o
   1  -9   2        5.94        2.95      0.35 o
   2  -9   2      231.32      186.28      1.65 o
   3  -9   2       11.27        9.51      0.32 o
   4  -9   2        5.01        3.15      0.28 o
   5  -9   2       68.79       70.72      0.80 o
   6  -9   2        6.26        4.87      0.57 o
   7  -9   2       23.55       24.11      0.86 o
   8  -9   2        0.20       -0.21      0.47 o
   9  -9   2       24.88       23.10      1.12 o
  -5  -8   2      215.60      226.67      3.93 o
  -4  -8   2      553.69      577.36      8.98 o
  -3  -8   2       63.81       60.01      1.45 o
  -2  -8   2        1.15        1.49      0.41 o
  -1  -8   2        1.69        1.59      0.42 o
   0  -8   2        8.53        9.01      0.28 o
   1  -8   2        0.02       -0.17      0.17 o
   2  -8   2        2.41        0.97      0.18 o
   3  -8   2        2.21        2.51      0.20 o
   4  -8   2       32.59       33.82      0.48 o
   5  -8   2        0.53       -0.13      0.20 o
   6  -8   2        7.82        7.91      0.64 o
   7  -8   2       58.11       55.98      0.87 o
   8  -8   2       21.04       18.19      0.82 o
   9  -8   2       18.80       18.38      1.03 o
  10  -8   2       25.18       24.72      1.54 o
  -6  -7   2        1.04        0.14      0.50 o
  -5  -7   2       92.97       95.79      1.96 o
  -4  -7   2      223.87      222.34      3.79 o
  -3  -7   2       26.84       28.41      0.73 o
  -2  -7   2      127.82      124.49      1.86 o
  -1  -7   2      114.89      119.73      1.19 o
   0  -7   2       44.01       54.69      0.45 o
   1  -7   2        0.70        0.30      0.10 o
   2  -7   2       56.53       60.92      0.54 o
   3  -7   2        0.20        0.46      0.16 o
   4  -7   2       30.88       26.98      0.43 o
   5  -7   2      265.50      249.61      1.74 o
   6  -7   2     1837.50     1815.90     12.70 o
   7  -7   2      130.40      127.01      1.48 o
   8  -7   2       11.15        9.51      0.61 o
   9  -7   2       27.22       26.49      1.14 o
  10  -7   2       38.31       39.99      1.37 o
  -7  -6   2        4.80        5.90      0.63 o
  -6  -6   2        0.93        1.30      0.50 o
  -5  -6   2       17.26       15.74      1.33 o
  -4  -6   2        0.47        0.67      0.28 o
  -3  -6   2       10.43        9.16      0.29 o
  -2  -6   2       25.10       19.98      0.37 o
  -1  -6   2       99.04      103.80      0.88 o
   0  -6   2        0.02        0.13      0.10 o
   1  -6   2        4.67        5.67      0.18 o
   2  -6   2       66.67       69.66      0.57 o
   3  -6   2       23.87       25.68      0.32 o
   4  -6   2       62.78       75.05      0.62 o
   5  -6   2      226.30      224.08      1.57 o
   6  -6   2     1003.83      983.86      6.63 o
   7  -6   2        7.23        6.45      0.37 o
   8  -6   2        2.55        2.26      0.44 o
   9  -6   2       22.97       22.88      1.06 o
  10  -6   2       17.80       17.69      1.03 o
  -7  -5   2        4.13        4.33      0.56 o
  -6  -5   2        0.33        0.07      0.30 o
  -5  -5   2        1.60        1.29      0.30 o
  -4  -5   2        9.86       12.69      0.27 o
  -3  -5   2       13.56       16.91      0.34 o
  -2  -5   2        8.44        8.94      0.26 o
  -1  -5   2     1556.03     1699.91     10.93 o
   0  -5   2      501.41      512.80      2.82 o
   1  -5   2       80.98      110.96      0.70 o
   2  -5   2      107.03      123.31      0.81 o
   3  -5   2       58.24       52.85      0.46 o
   4  -5   2        5.31        5.00      0.17 o
   5  -5   2        0.24        0.27      0.12 o
   6  -5   2       79.88       73.57      0.68 o
   7  -5   2       29.46       28.04      0.79 o
   8  -5   2        0.36       -0.13      0.40 o
   9  -5   2        0.24        0.40      0.57 o
  10  -5   2        2.84        2.83      0.61 o
  -8  -4   2        1.87        2.59      0.40 o
  -7  -4   2        0.49        0.56      0.77 o
  -6  -4   2      182.06      189.47      2.07 o
  -5  -4   2        6.52        7.93      0.31 o
  -4  -4   2       17.64       20.05      0.31 o
  -3  -4   2      349.05      351.84      2.76 o
  -2  -4   2        0.18        0.00      0.11 o
  -1  -4   2       38.10       44.65      0.39 o
   0  -4   2      358.44      391.20      2.16 o
   1  -4   2       32.66       29.25      0.26 o
   2  -4   2        2.54        0.54      0.12 o
   3  -4   2      107.80       99.43      0.67 o
   4  -4   2       17.55       22.25      0.25 o
   5  -4   2        2.37        1.65      0.14 o
   6  -4   2       43.44       39.40      0.41 o
   7  -4   2       37.46       35.72      0.84 o
   8  -4   2       16.99       19.75      0.75 o
   9  -4   2      412.10      417.24      6.71 o
  10  -4   2        0.06        0.77      0.59 o
  -9  -3   2       22.06       22.48      0.78 o
  -8  -3   2        0.01       -0.13      0.39 o
  -7  -3   2      130.05      129.55      1.66 o
  -6  -3   2       65.64       65.87      0.78 o
  -5  -3   2      549.94      537.28      6.16 o
  -4  -3   2       73.98       72.60      0.83 o
  -3  -3   2       64.33       76.11      0.85 o
  -2  -3   2      295.63      304.44      2.63 o
  -1  -3   2       28.72       31.05      0.28 o
   0  -3   2      710.23      734.01      4.16 o
   1  -3   2       25.01       22.82      0.21 o
   2  -3   2      169.56      173.27      1.03 o
   3  -3   2      158.21      171.96      1.02 o
   4  -3   2      295.03      372.49      2.39 o
   5  -3   2       62.07       79.12      0.56 o
   6  -3   2        2.71        0.49      0.16 o
   7  -3   2      170.47      175.48      2.46 o
   8  -3   2       11.05       10.22      0.58 o
   9  -3   2        0.13       -0.14      0.77 o
  10  -3   2       62.06       63.19      1.67 o
  -9  -2   2        0.07       -0.05      0.42 o
  -8  -2   2       14.55       15.60      0.48 o
  -7  -2   2       53.85       50.52      0.76 o
  -6  -2   2        0.28        0.48      0.19 o
  -5  -2   2       69.59       73.31      2.79 o
  -4  -2   2       42.28       59.91      2.37 o
  -3  -2   2      269.04      302.05      8.38 o
  -2  -2   2       98.84      107.04      0.99 o
  -1  -2   2      791.26      797.48      4.71 o
   0  -2   2       13.11       14.31      0.17 o
   1  -2   2      310.06      302.04      1.77 o
   2  -2   2      465.15      521.24      2.83 o
   3  -2   2     1267.39     1390.90      8.63 o
   4  -2   2        0.98        1.48      0.10 o
   5  -2   2      561.46      602.75      3.78 o
   6  -2   2       73.15       71.22      0.73 o
   7  -2   2       22.55       21.64      0.68 o
   8  -2   2        0.04       -0.05      0.41 o
   9  -2   2        0.58        0.37      0.50 o
  10  -2   2        1.44        1.96      0.61 o
 -10  -1   2        0.73        2.02      0.51 o
  -9  -1   2       33.45       34.45      0.90 o
  -8  -1   2        6.96        5.69      0.26 o
  -7  -1   2        2.45        1.99      0.19 o
  -6  -1   2        6.33        6.20      0.42 o
  -5  -1   2        7.90        4.75      0.84 o
  -4  -1   2       86.22       97.89      3.21 o
  -3  -1   2      334.45      405.38     10.89 o
  -2  -1   2    15903.10    13632.28    245.70 o
  -1  -1   2       92.99       95.20      0.61 o
   0  -1   2     1330.85     1250.33      6.72 o
   1  -1   2       58.90       46.36      0.34 o
   2  -1   2     1509.62     1472.01     12.27 o
   3  -1   2        3.72        2.08      0.10 o
   4  -1   2       14.47       10.51      0.16 o
   5  -1   2        0.01        0.11      0.14 o
   6  -1   2       14.93       13.35      0.34 o
   7  -1   2       15.42       14.79      0.59 o
   8  -1   2       42.99       42.79      1.22 o
   9  -1   2       13.78       12.49      0.84 o
 -10   0   2        6.22        7.39      0.52 o
  -9   0   2        4.44        4.86      0.63 o
  -8   0   2        7.52        7.65      0.31 o
  -7   0   2      120.60      122.78      1.34 o
  -6   0   2      112.83      115.85      1.22 o
  -5   0   2      359.31      401.23      4.11 o
  -4   0   2       34.12       43.88      0.68 o
  -3   0   2       50.23       56.04      0.59 o
  -2   0   2    14647.88    12397.54    131.85 o
  -1   0   2      364.57      349.09      2.80 o
   0   0   2       32.69       28.70      0.22 o
   1   0   2      610.47      609.29      3.51 o
   2   0   2        4.51        3.60      0.11 o
   3   0   2       60.93       52.49      0.41 o
   4   0   2       39.99       37.50      0.38 o
   5   0   2       27.40       27.42      0.39 o
   6   0   2       78.91       75.39      0.99 o
   7   0   2        6.72        6.34      0.54 o
   8   0   2      555.46      533.23      8.41 o
   9   0   2        2.04        2.65      0.62 o
 -10   1   2       19.84       18.50      0.86 o
  -9   1   2      251.39      267.02      4.36 o
  -8   1   2        7.02        7.23      0.28 o
  -7   1   2       34.69       33.60      0.38 o
  -6   1   2       29.65       30.95      0.35 o
  -5   1   2       82.64       83.52      0.68 o
  -4   1   2      178.53      183.14      1.35 o
  -3   1   2     1729.84     1828.48     11.46 o
  -2   1   2      566.58      580.10      3.19 o
  -1   1   2        0.44        0.83      0.07 o
   0   1   2      294.50      295.11      1.57 o
   1   1   2      174.86      169.92      1.18 o
   2   1   2       41.57       36.03      0.29 o
   3   1   2        0.40        1.35      0.15 o
   4   1   2        2.02        1.43      0.15 o
   5   1   2       22.96       23.91      0.37 o
   6   1   2       59.28       57.73      0.87 o
   7   1   2        6.19        5.35      0.47 o
   8   1   2      450.26      458.00      7.27 o
   9   1   2       34.58       35.16      2.44 o
 -10   2   2        9.22        8.91      0.62 o
  -9   2   2      112.08      111.90      1.69 o
  -8   2   2        1.93        1.30      0.19 o
  -7   2   2       18.90       17.77      0.31 o
  -6   2   2      346.85      355.18      2.70 o
  -5   2   2      197.81      207.09      1.43 o
  -4   2   2       56.34       48.65      0.46 o
  -3   2   2        7.68        5.30      0.13 o
  -2   2   2      144.15      138.15      0.78 o
  -1   2   2     2450.56     2405.99     13.27 o
   0   2   2      537.50      535.32      2.87 o
   1   2   2     2025.87     2203.58     13.79 o
   2   2   2      322.05      373.85      2.05 o
   3   2   2       47.49       54.54      0.64 o
   4   2   2        4.37        4.07      0.18 o
   5   2   2        4.38        5.37      0.27 o
   6   2   2       35.28       29.86      0.78 o
   7   2   2        1.86        2.56      0.51 o
   8   2   2       16.51       18.87      0.99 o
 -11   3   2        1.63        1.96      0.70 o
 -10   3   2       12.72       12.15      0.84 o
  -9   3   2       37.72       41.23      0.93 o
  -8   3   2       71.22       74.63      1.02 o
  -7   3   2        4.56        3.85      0.21 o
  -6   3   2        2.77        2.46      0.15 o
  -5   3   2        4.66        4.11      0.13 o
  -4   3   2      189.06      207.23      1.27 o
  -3   3   2      278.65      303.42      1.73 o
  -2   3   2       11.07        9.24      0.23 o
  -1   3   2       10.44        7.03      0.24 o
   0   3   2       68.81       73.37      0.51 o
   1   3   2      588.33      649.48      3.70 o
   2   3   2      114.16      129.95      0.81 o
   3   3   2        1.02        1.31      0.18 o
   4   3   2        0.59        0.19      0.17 o
   5   3   2        2.17        1.62      0.45 o
   6   3   2       63.21       58.14      1.45 o
   7   3   2        0.07       -0.23      0.50 o
   8   3   2       51.94       51.67      3.07 o
 -11   4   2        4.73        4.19      0.70 o
 -10   4   2        9.18        8.10      0.84 o
  -9   4   2        5.61        5.63      0.47 o
  -8   4   2       41.63       41.16      0.91 o
  -7   4   2       66.19       64.81      0.75 o
  -6   4   2        0.08        0.31      0.12 o
  -5   4   2      419.71      496.11      2.93 o
  -4   4   2      121.13      125.24      0.80 o
  -3   4   2      675.04      718.33      4.30 o
  -2   4   2      130.57      145.33      1.02 o
  -1   4   2        1.49        2.22      0.13 o
   0   4   2       24.15       28.00      0.29 o
   1   4   2      111.52      110.43      0.73 o
   2   4   2        0.09       -0.08      0.13 o
   3   4   2       12.30       13.74      0.45 o
   4   4   2      136.23      123.01      2.17 o
   5   4   2       23.69       25.09      0.77 o
   6   4   2        4.58        3.85      0.91 o
   7   4   2       77.54       76.99      1.83 o
 -11   5   2       29.85       29.05      1.40 o
 -10   5   2      827.56      823.06     15.22 o
  -9   5   2      121.61      117.51      2.11 o
  -8   5   2        7.72        7.83      0.62 o
  -7   5   2       10.63       11.37      0.32 o
  -6   5   2        8.50        7.18      0.21 o
  -5   5   2       36.75       42.48      0.41 o
  -4   5   2        8.42       10.87      0.24 o
  -3   5   2        9.62       11.57      0.24 o
  -2   5   2        2.26        2.11      0.15 o
  -1   5   2      109.85      112.64      0.77 o
   0   5   2        1.26        2.23      0.15 o
   1   5   2        0.06        0.06      0.12 o
   2   5   2      112.93      105.72      1.11 o
   3   5   2        2.95        2.60      0.37 o
   4   5   2        5.40        4.11      0.46 o
   5   5   2        0.04        0.06      0.56 o
   6   5   2       35.90       33.21      1.12 o
 -11   6   2       21.55       23.04      1.26 o
 -10   6   2      339.99      328.72      6.56 o
  -9   6   2       21.02       18.43      1.12 o
  -8   6   2       10.04        8.22      0.64 o
  -7   6   2       62.65       58.28      1.12 o
  -6   6   2      158.30      164.14      1.46 o
  -5   6   2       14.38       15.85      0.33 o
  -4   6   2      166.93      189.42      1.36 o
  -3   6   2       29.69       33.01      0.39 o
  -2   6   2       25.43       27.04      0.35 o
  -1   6   2      160.32      159.07      1.16 o
   0   6   2     2254.64     2269.78     15.46 o
   1   6   2      284.43      276.72      2.08 o
   2   6   2        6.67        5.25      0.48 o
   3   6   2       52.46       51.89      1.13 o
   4   6   2       13.72       12.11      0.84 o
   5   6   2       95.84       90.74      2.05 o
 -11   7   2        6.37        5.73      0.98 o
 -10   7   2        1.51        0.84      0.70 o
  -9   7   2        7.71        7.82      0.98 o
  -8   7   2       12.44       12.40      0.77 o
  -7   7   2        0.88        0.63      0.35 o
  -6   7   2        0.87        1.03      0.27 o
  -5   7   2       12.98       14.81      0.34 o
  -4   7   2      147.84      145.88      1.24 o
  -3   7   2       11.68       15.68      0.35 o
  -2   7   2       48.49       49.91      0.56 o
  -1   7   2      225.77      225.46      1.79 o
   0   7   2      606.20      605.40      5.08 o
   1   7   2      125.24      122.23      1.32 o
   2   7   2        2.94        2.59      0.49 o
   3   7   2       11.27       11.46      1.89 o
   4   7   2        3.36        4.86      0.72 o
 -10   8   2        1.38        1.12      0.70 o
  -9   8   2       68.50       68.84      2.23 o
  -8   8   2       53.05       50.00      1.33 o
  -7   8   2      294.37      284.58      5.95 o
  -6   8   2      228.38      189.45      2.32 o
  -5   8   2       33.52       31.34      0.50 o
  -4   8   2        2.09        2.01      0.24 o
  -3   8   2        2.55        3.41      0.25 o
  -2   8   2      177.90      174.21      1.67 o
  -1   8   2       34.51       36.17      0.67 o
   0   8   2       16.43       16.36      0.54 o
   1   8   2        0.30        0.24      0.44 o
   2   8   2        0.25        0.47      0.57 o
   3   8   2       34.03       35.03      1.31 o
 -10   9   2       16.20       17.18      1.26 o
  -9   9   2       92.32       90.77      2.65 o
  -8   9   2        7.28        7.86      0.74 o
  -7   9   2       19.60       17.42      0.75 o
  -6   9   2      102.61       75.31      1.34 o
  -5   9   2        0.24       -0.40      0.40 o
  -4   9   2       42.72       48.08      0.75 o
  -3   9   2       23.27       26.53      0.56 o
  -2   9   2        2.38        2.96      0.36 o
  -1   9   2       79.99       82.05      1.25 o
   0   9   2       10.45       10.94      0.53 o
   1   9   2        5.59        6.45      0.77 o
   2   9   2       44.49       45.72      1.52 o
  -9  10   2       83.53       91.05      2.79 o
  -8  10   2        1.64        1.12      0.84 o
  -7  10   2        0.65        0.84      0.84 o
  -6  10   2        0.01        0.14      0.70 o
  -5  10   2        8.35        8.75      1.12 o
  -4  10   2        0.11       -0.24      0.54 o
  -3  10   2        0.03        0.20      0.38 o
  -2  10   2      118.51      119.03      1.67 o
  -1  10   2       17.19       20.15      0.71 o
   0  10   2       16.10       16.24      1.06 o
   1  10   2       23.39       25.70      1.33 o
  -8  11   2        2.91        1.68      0.98 o
  -7  11   2        0.11        0.00      0.84 o
  -6  11   2        0.05       -0.70      0.70 o
  -5  11   2       11.23       13.13      1.12 o
  -4  11   2       16.33       16.58      1.12 o
  -3  11   2       20.44       30.32      0.93 o
  -2  11   2      178.05      189.45      2.75 o
  -1  11   2       20.85       24.20      0.77 o
   1 -12   3        2.40        2.13      0.72 o
   2 -12   3        3.73        4.25      0.44 o
   3 -12   3        6.52        6.90      0.67 o
   4 -12   3        0.07       -0.54      1.54 o
   5 -12   3       11.26        9.71      1.10 o
   6 -12   3       31.06       37.43      1.51 o
   7 -12   3       39.00       55.86      1.48 o
  -1 -11   3        1.94        1.93      0.70 o
   0 -11   3        9.00        9.20      0.82 o
   1 -11   3        0.01       -0.34      0.34 o
   2 -11   3        7.26        4.41      0.45 o
   3 -11   3       21.84       19.41      0.83 o
   4 -11   3       10.00       10.17      0.55 o
   5 -11   3       11.61        9.35      0.99 o
   6 -11   3       49.54       54.75      1.25 o
   7 -11   3      160.58      183.38      2.84 o
   8 -11   3        1.31        1.19      0.49 o
  -3 -10   3       23.51       25.48      1.11 o
  -2 -10   3        3.36        3.10      0.61 o
  -1 -10   3       42.65       42.28      1.33 o
   0 -10   3       99.03       84.92      1.99 o
   1 -10   3      139.11      140.75      1.81 o
   2 -10   3       86.16       76.52      1.22 o
   3 -10   3       90.12       88.68      1.36 o
   4 -10   3        0.92        1.09      0.28 o
   5 -10   3        0.02       -0.42      0.42 o
   6 -10   3       28.93       31.02      1.42 o
   7 -10   3        7.27        9.36      0.69 o
   8 -10   3        3.88        2.93      0.50 o
   9 -10   3        6.51        5.73      0.98 o
  -4  -9   3      110.30      114.75      3.56 o
  -3  -9   3       10.95       10.60      0.74 o
  -2  -9   3       27.06       26.27      1.54 o
  -1  -9   3        9.37        7.78      0.55 o
   0  -9   3      163.55      143.66      2.20 o
   1  -9   3      221.40      201.20      2.38 o
   2  -9   3       10.39        9.10      0.34 o
   3  -9   3        3.02        1.59      0.23 o
   4  -9   3       44.65       41.38      0.64 o
   5  -9   3      175.11      181.42      1.76 o
   6  -9   3        7.91        9.24      0.80 o
   7  -9   3        0.05        0.33      0.31 o
   8  -9   3       29.42       28.76      0.78 o
   9  -9   3       14.60       16.11      1.03 o
  -5  -8   3      262.99      270.49      4.52 o
  -4  -8   3       73.55       71.99      1.69 o
  -3  -8   3        0.21       -0.05      0.48 o
  -2  -8   3        2.05        1.34      0.37 o
  -1  -8   3       47.45       47.78      1.02 o
   0  -8   3        3.88        3.55      0.16 o
   1  -8   3      275.41      299.05      2.34 o
   2  -8   3       25.50       28.79      0.43 o
   3  -8   3        6.66        5.10      0.24 o
   4  -8   3       29.54       26.46      0.44 o
   5  -8   3      402.18      405.93      2.84 o
   6  -8   3       95.25       95.85      1.22 o
   7  -8   3        1.37        1.60      0.32 o
   8  -8   3        6.35        6.01      0.46 o
   9  -8   3       25.98       23.73      1.14 o
  10  -8   3       34.40       36.77      1.44 o
  -6  -7   3      127.91      138.61      4.33 o
  -5  -7   3        0.24        0.33      0.48 o
  -4  -7   3        9.84        9.57      0.61 o
  -3  -7   3        0.71        0.28      0.36 o
  -2  -7   3        8.14        8.16      0.48 o
  -1  -7   3       17.49       15.88      0.37 o
   0  -7   3      224.60      247.71      1.50 o
   1  -7   3        1.05        3.52      0.16 o
   2  -7   3        5.66        6.37      0.20 o
   3  -7   3       21.18       23.08      0.36 o
   4  -7   3     1233.88     1190.62      7.47 o
   5  -7   3      289.01      278.51      1.93 o
   6  -7   3      202.57      203.84      1.98 o
   7  -7   3       30.66       28.85      0.60 o
   8  -7   3       21.65       21.17      0.83 o
   9  -7   3        1.68        2.44      0.61 o
  10  -7   3       37.23       43.00      1.50 o
  -7  -6   3        0.09       -0.01      0.39 o
  -6  -6   3        5.84        5.54      0.70 o
  -5  -6   3        1.22        1.87      0.28 o
  -4  -6   3       30.33       26.69      1.06 o
  -3  -6   3      140.09      146.10      1.75 o
  -2  -6   3      164.34      159.02      1.34 o
  -1  -6   3      621.03      670.20      4.71 o
   0  -6   3        0.03        0.17      0.10 o
   1  -6   3       60.62       51.07      0.45 o
   2  -6   3      205.49      213.55      1.40 o
   3  -6   3      294.01      285.47      1.85 o
   4  -6   3      577.95      549.55      3.81 o
   5  -6   3      306.52      312.28      2.11 o
   6  -6   3        2.25        2.87      0.23 o
   7  -6   3       25.76       21.76      0.59 o
   8  -6   3       86.50       85.68      1.58 o
   9  -6   3        2.40        2.81      1.12 o
  10  -6   3       66.45       68.27      1.86 o
  -8  -5   3        2.13        2.21      0.49 o
  -7  -5   3       25.11       27.95      0.89 o
  -6  -5   3        5.35        5.17      0.46 o
  -5  -5   3        0.78        1.32      0.20 o
  -4  -5   3      230.98      222.35      1.99 o
  -3  -5   3        0.18       -0.12      0.12 o
  -2  -5   3        2.08        1.29      0.15 o
  -1  -5   3      902.62      993.45      6.48 o
   0  -5   3       81.90       93.10      0.59 o
   1  -5   3      291.54      309.56      1.76 o
   2  -5   3      110.91      116.74      0.83 o
   3  -5   3      151.60      142.41      0.99 o
   4  -5   3       17.88       16.37      0.27 o
   5  -5   3        9.50        7.73      0.23 o
   6  -5   3       96.40       88.91      0.79 o
   7  -5   3       59.78       63.23      1.00 o
   8  -5   3        5.32        4.66      0.49 o
   9  -5   3       40.18       34.21      1.89 o
  10  -5   3        0.43        0.72      0.70 o
  -8  -4   3       24.31       18.71      0.70 o
  -7  -4   3      162.22      171.83      2.27 o
  -6  -4   3      161.13      155.56      2.07 o
  -5  -4   3       63.02       59.36      0.89 o
  -4  -4   3       11.81       12.20      0.28 o
  -3  -4   3       83.14       82.41      0.68 o
  -2  -4   3       28.46       29.30      0.33 o
  -1  -4   3       28.55       38.79      0.35 o
   0  -4   3        7.20        6.04      0.14 o
   1  -4   3      166.42      157.34      0.95 o
   2  -4   3      120.01      105.46      0.74 o
   3  -4   3      473.83      461.76      2.84 o
   4  -4   3        0.01        0.26      0.12 o
   5  -4   3       14.08       16.68      0.28 o
   6  -4   3       45.91       46.19      0.67 o
   7  -4   3        1.24        1.93      0.40 o
   8  -4   3        0.72        1.07      0.40 o
   9  -4   3      146.25      141.87      2.81 o
  10  -4   3        0.98        2.37      0.72 o
  -9  -3   3       10.16       12.71      1.82 o
  -8  -3   3       31.87       36.87      2.51 o
  -7  -3   3      309.48      316.01      9.50 o
  -6  -3   3       51.01       57.95      2.65 o
  -5  -3   3        4.77        5.45      1.12 o
  -3  -3   3       61.48       58.90      0.73 o
  -2  -3   3        4.16        2.55      0.12 o
  -1  -3   3      219.48      206.80      1.38 o
   0  -3   3       59.58       61.59      0.60 o
   1  -3   3      112.02      112.85      0.69 o
   2  -3   3       76.50       85.22      0.58 o
   3  -3   3     2638.26     2764.04     15.82 o
   4  -3   3      166.69      176.26      1.15 o
   5  -3   3       79.86       84.83      0.67 o
   6  -3   3        3.37        5.13      0.20 o
   7  -3   3        4.27        1.51      0.37 o
   8  -3   3       36.03       36.37      1.18 o
   9  -3   3        2.05        1.88      0.61 o
  10  -3   3        3.89        4.37      0.72 o
  -9  -2   3        2.32        1.87      0.98 o
  -8  -2   3        9.92        9.22      1.40 o
  -7  -2   3       95.23       95.24      3.63 o
  -6  -2   3       41.28       38.54      2.09 o
  -5  -2   3       36.81       33.93      1.82 o
  -4  -2   3      275.57      297.44      8.38 o
  -3  -2   3       82.38       99.95      8.73 o
  -2  -2   3      114.12      148.16      1.46 o
  -1  -2   3       12.47       12.86      0.17 o
   0  -2   3        4.71        1.53      0.08 o
   1  -2   3        9.74        7.12      0.16 o
   2  -2   3      370.39      369.93      2.15 o
   3  -2   3     3544.80     3920.19     22.34 o
   4  -2   3        9.07        6.62      0.21 o
   5  -2   3       64.88       56.80      0.49 o
   6  -2   3        3.16        3.31      0.24 o
   7  -2   3        0.04       -0.12      0.37 o
   8  -2   3        0.11        0.61      0.48 o
   9  -2   3       44.74       50.25      2.58 o
 -10  -1   3        1.74        1.26      0.42 o
  -9  -1   3        4.52        4.51      0.40 o
  -8  -1   3        2.82        3.32      0.26 o
  -7  -1   3       84.26       82.42      1.96 o
  -6  -1   3      119.36      118.28      3.91 o
  -5  -1   3       41.24       43.15      1.82 o
  -4  -1   3     4878.32     5412.43    141.88 o
  -3  -1   3      869.65      959.82     11.17 o
  -2  -1   3     4568.54     4546.46     78.65 o
  -1  -1   3        1.24        2.40      0.08 o
   0  -1   3      217.79      203.05      1.44 o
   1  -1   3       79.70       65.29      0.45 o
   2  -1   3      169.47      178.78      1.14 o
   3  -1   3      581.93      569.35      3.84 o
   4  -1   3       78.62       87.49      0.63 o
   5  -1   3      109.48      104.72      0.96 o
   6  -1   3        8.71        6.24      0.30 o
   7  -1   3        6.56        5.43      0.49 o
   8  -1   3       29.01       28.40      1.19 o
   9  -1   3        5.61        5.20      0.74 o
 -10   0   3        0.61        1.31      0.39 o
  -9   0   3       66.97       65.78      1.36 o
  -8   0   3      159.46      166.13      1.81 o
  -7   0   3       58.61       61.08      0.88 o
  -6   0   3       58.16       57.06      0.66 o
  -5   0   3        0.04        0.11      0.12 o
  -4   0   3     1708.47     1981.09     17.99 o
  -3   0   3      605.58      699.45      5.64 o
  -2   0   3       99.89       96.74      0.77 o
  -1   0   3      103.49       89.76      0.55 o
   0   0   3      559.13      565.65      3.26 o
   1   0   3       62.31       66.37      0.49 o
   2   0   3       23.43       29.65      0.32 o
   3   0   3      309.84      308.62      1.89 o
   4   0   3        1.40        2.84      0.12 o
   5   0   3      212.13      211.65      2.12 o
   6   0   3      682.19      675.53      9.17 o
   7   0   3       84.49       80.41      1.43 o
   8   0   3      159.59      163.57      3.09 o
   9   0   3        0.56        0.06      0.61 o
 -10   1   3        0.26        0.28      0.42 o
  -9   1   3      238.13      247.56      3.22 o
  -8   1   3       10.98       11.22      0.32 o
  -7   1   3       14.19       12.66      0.28 o
  -6   1   3       24.50       20.29      0.27 o
  -5   1   3      176.59      216.64      1.83 o
  -4   1   3      159.01      158.33      1.19 o
  -3   1   3       87.78       94.46      0.69 o
  -2   1   3       93.48       99.18      0.80 o
  -1   1   3      369.87      364.80      1.95 o
   0   1   3      817.10      778.64      4.27 o
   1   1   3      791.88      877.21      5.48 o
   2   1   3      286.25      281.83      2.06 o
   3   1   3       29.63       29.49      0.27 o
   4   1   3       67.50       66.88      0.68 o
   5   1   3      204.35      194.90      2.80 o
   6   1   3      376.33      352.78      4.58 o
   7   1   3       99.06       98.37      2.05 o
   8   1   3       12.06       14.69      1.40 o
 -11   2   3        1.70        1.96      0.56 o
 -10   2   3       18.60       20.53      0.98 o
  -9   2   3       31.58       31.37      0.76 o
  -8   2   3        6.00        4.81      0.23 o
  -7   2   3       27.59       23.22      0.35 o
  -6   2   3       22.07       18.45      0.28 o
  -5   2   3        0.06        0.64      0.10 o
  -4   2   3      115.46      120.58      0.76 o
  -3   2   3       40.61       38.78      0.36 o
  -2   2   3      126.86      133.04      0.81 o
  -1   2   3       49.32       39.02      0.32 o
   0   2   3      639.66      666.62      3.78 o
   1   2   3     2026.02     2216.39     13.71 o
   2   2   3        2.27        5.03      0.15 o
   3   2   3       24.63       23.55      0.27 o
   4   2   3       10.10       10.40      0.30 o
   5   2   3       20.34       21.56      0.80 o
   6   2   3       49.35       48.41      1.05 o
   7   2   3       17.65       18.75      0.97 o
   8   2   3       10.45        9.61      0.75 o
 -11   3   3       11.67       12.29      0.98 o
 -10   3   3       11.91       11.59      0.84 o
  -9   3   3        0.11        0.07      0.39 o
  -8   3   3       82.91       79.55      1.04 o
  -7   3   3       96.71      100.48      0.90 o
  -6   3   3        0.36       -0.07      0.14 o
  -5   3   3      399.81      441.18      2.40 o
  -4   3   3       16.54       16.79      0.23 o
  -3   3   3      198.41      197.97      1.18 o
  -2   3   3      241.81      260.42      1.56 o
  -1   3   3       11.68        7.27      0.18 o
   0   3   3      111.51      101.46      0.65 o
   1   3   3       21.41       22.37      0.27 o
   2   3   3       17.14       16.56      0.24 o
   3   3   3       44.57       43.33      0.57 o
   4   3   3        9.63        9.53      0.54 o
   5   3   3        8.38        7.05      0.46 o
   6   3   3       57.58       56.33      1.45 o
   7   3   3        0.05       -0.50      0.50 o
 -11   4   3       19.40       21.37      1.12 o
 -10   4   3       91.54       90.49      2.23 o
  -9   4   3        4.59        4.27      0.49 o
  -8   4   3        3.15        2.50      0.34 o
  -7   4   3        2.58        3.58      0.23 o
  -6   4   3        2.82        3.47      0.13 o
  -5   4   3     1490.23     1652.16      9.54 o
  -4   4   3       94.41       96.10      0.65 o
  -3   4   3       84.25       91.95      0.66 o
  -2   4   3      261.94      284.15      1.89 o
  -1   4   3       23.67       24.56      0.32 o
   0   4   3       33.59       34.90      0.33 o
   1   4   3       26.87       29.04      0.33 o
   2   4   3        5.27        4.74      0.17 o
   3   4   3      135.07      134.08      1.67 o
   4   4   3       11.75       11.49      0.58 o
   5   4   3      260.76      244.14      4.23 o
   6   4   3        8.48        8.10      0.74 o
 -11   5   3        4.76        5.03      0.84 o
 -10   5   3       82.45       74.57      2.09 o
  -9   5   3        0.05       -0.56      0.56 o
  -8   5   3        9.46        9.50      0.59 o
  -7   5   3        2.15        1.89      0.26 o
  -6   5   3      192.16      210.36      1.74 o
  -5   5   3        3.93        2.58      0.15 o
  -4   5   3       24.75       22.27      0.30 o
  -3   5   3       20.16       19.02      0.30 o
  -2   5   3        0.54        1.17      0.14 o
  -1   5   3      169.38      158.39      1.15 o
   0   5   3       37.87       32.57      0.38 o
   1   5   3       39.62       39.53      0.45 o
   2   5   3        0.41       -0.17      0.17 o
   3   5   3       14.05       14.65      0.67 o
   4   5   3       10.94       10.54      0.84 o
   5   5   3      155.21      150.92      2.87 o
   6   5   3       73.29       77.92      1.94 o
 -11   6   3       34.37       34.49      1.54 o
 -10   6   3       37.38       36.45      1.54 o
  -9   6   3       17.29       16.34      1.12 o
  -8   6   3        0.72       -0.44      0.44 o
  -7   6   3       29.84       29.79      0.93 o
  -6   6   3        0.23       -0.16      0.16 o
  -5   6   3      178.21      180.96      1.39 o
  -4   6   3       10.69       12.59      0.32 o
  -3   6   3      218.15      198.15      1.43 o
  -2   6   3     1050.21     1065.55      7.08 o
  -1   6   3      497.83      495.83      3.41 o
   0   6   3      365.38      366.13      2.77 o
   1   6   3        4.82        4.75      0.31 o
   2   6   3        6.60        6.08      0.49 o
   3   6   3       58.07       51.74      2.51 o
   4   6   3       77.16       82.48      1.92 o
   5   6   3        2.08        2.98      0.62 o
 -11   7   3        4.79        6.14      0.98 o
 -10   7   3        2.41        1.26      0.70 o
  -9   7   3        7.30        6.14      0.84 o
  -8   7   3        7.31        5.92      0.64 o
  -7   7   3       64.20       56.71      1.48 o
  -6   7   3       70.28       70.79      1.23 o
  -5   7   3        0.35        0.23      0.19 o
  -4   7   3       49.63       51.23      0.62 o
  -3   7   3       12.07       12.48      0.34 o
  -2   7   3      413.31      401.75      2.84 o
  -1   7   3      809.89      810.80      6.26 o
   0   7   3        0.09       -0.09      0.27 o
   1   7   3       26.95       25.29      0.75 o
   2   7   3        2.36        2.65      0.61 o
   3   7   3        2.78        3.18      0.62 o
   4   7   3        1.09        0.96      0.61 o
 -10   8   3        1.02       -0.28      0.70 o
  -9   8   3        0.01       -0.70      0.70 o
  -8   8   3      231.83      215.61      3.58 o
  -7   8   3      187.92      177.39      2.49 o
  -6   8   3       22.24       16.82      0.67 o
  -5   8   3        1.68        1.88      0.36 o
  -4   8   3        8.82       10.12      0.33 o
  -3   8   3      289.65      283.77      2.58 o
  -2   8   3       21.89       21.33      0.52 o
  -1   8   3       86.29       87.01      1.28 o
   0   8   3       35.74       36.11      0.85 o
   1   8   3        6.71        6.16      0.70 o
   2   8   3       10.18       11.12      0.82 o
   3   8   3        5.70        7.26      0.98 o
 -10   9   3        8.19        6.98      0.98 o
  -9   9   3        0.57        1.12      0.84 o
  -8   9   3       24.47       19.35      0.97 o
  -7   9   3        6.33        8.14      0.59 o
  -6   9   3        1.35        0.70      0.49 o
  -5   9   3       13.32       12.15      0.98 o
  -4   9   3        4.06        4.02      0.39 o
  -3   9   3        0.12        0.24      0.29 o
  -2   9   3        2.29        2.78      0.39 o
  -1   9   3       11.69       12.49      0.58 o
   0   9   3        0.44        0.26      0.34 o
   1   9   3       16.41       19.13      1.06 o
   2   9   3      137.53      147.00      3.04 o
  -9  10   3        0.39        0.70      0.84 o
  -7  10   3       21.11       22.06      1.40 o
  -6  10   3        0.00       -0.28      0.70 o
  -5  10   3        8.12        6.14      0.84 o
  -4  10   3        3.57        4.49      0.70 o
  -3  10   3      112.32      133.40      2.11 o
  -2  10   3        0.57        0.17      0.36 o
  -1  10   3       18.35       17.96      0.74 o
   0  10   3        9.30        7.68      0.84 o
  -7  11   3        1.23        0.28      0.84 o
  -6  11   3        2.36        0.42      0.70 o
  -5  11   3        2.31        1.68      0.84 o
  -4  11   3        8.97        8.66      0.98 o
  -3  11   3      142.19      155.56      3.77 o
  -2  11   3       39.13       43.97      1.10 o
   1 -12   4        1.71        0.59      1.26 o
   2 -12   4       21.12       23.31      0.76 o
   3 -12   4        6.62        5.85      0.59 o
   4 -12   4       10.40        9.90      0.87 o
   5 -12   4      146.22      167.08      3.90 o
   6 -12   4       83.66       87.82      1.70 o
  -1 -11   4        0.07        0.00      0.59 o
   0 -11   4       30.34       24.87      1.33 o
   1 -11   4       18.65       14.88      0.74 o
   2 -11   4       75.24       77.13      1.27 o
   3 -11   4      104.96      103.28      1.54 o
   4 -11   4        0.15       -0.45      0.52 o
   5 -11   4       81.49       93.30      2.01 o
   6 -11   4       83.79       90.35      1.88 o
   7 -11   4       29.12       33.60      3.44 o
   8 -11   4        1.12        0.73      0.54 o
  -3 -10   4        2.92        1.96      0.61 o
  -2 -10   4       13.07       11.70      0.84 o
  -1 -10   4       52.62       53.56      2.37 o
   0 -10   4      229.02      205.27      3.74 o
   1 -10   4        9.31        8.90      0.46 o
   2 -10   4       20.09       22.28      0.67 o
   3 -10   4        2.66        2.84      0.35 o
   4 -10   4        4.85        5.45      0.33 o
   5 -10   4        8.74        6.67      0.59 o
   6 -10   4       19.53       18.83      0.91 o
   7 -10   4        5.06        5.12      0.55 o
   8 -10   4       21.86       23.27      0.88 o
  -4  -9   4       10.65       10.66      0.75 o
  -3  -9   4        1.25       -0.14      0.50 o
  -2  -9   4       91.75       89.99      1.92 o
  -1  -9   4        0.23        0.56      0.40 o
   0  -9   4       12.53        8.87      0.61 o
   1  -9   4        3.56        2.12      0.31 o
   2  -9   4        7.67        6.24      0.40 o
   3  -9   4       38.82       41.11      0.60 o
   4  -9   4       42.60       40.60      0.63 o
   5  -9   4       42.96       40.26      0.69 o
   6  -9   4       11.94       13.79      1.00 o
   7  -9   4        3.69        5.24      0.47 o
   8  -9   4        0.72        1.14      0.48 o
   9  -9   4      126.29      132.25      2.84 o
  -5  -8   4       42.87       42.29      1.24 o
  -4  -8   4        9.06        8.91      0.64 o
  -3  -8   4        0.10        0.00      0.48 o
  -2  -8   4       58.29       57.15      1.12 o
  -1  -8   4       10.07       11.49      0.59 o
   0  -8   4       18.94       15.63      0.29 o
   1  -8   4        0.02       -0.19      0.19 o
   2  -8   4       14.82       13.09      0.34 o
   3  -8   4      550.74      541.14      3.59 o
   4  -8   4      553.78      555.40      3.81 o
   5  -8   4        2.34        2.72      0.25 o
   6  -8   4      115.82      115.28      1.41 o
   7  -8   4        0.04        0.12      0.31 o
   8  -8   4       89.86       92.85      1.41 o
   9  -8   4        4.57        6.75      0.80 o
  -6  -7   4        0.04        0.61      0.50 o
  -5  -7   4        0.92        1.47      0.49 o
  -4  -7   4        0.45        0.67      0.32 o
  -3  -7   4       65.88       60.37      1.08 o
  -2  -7   4       10.85       11.93      0.55 o
  -1  -7   4        9.00       11.97      0.34 o
   0  -7   4        4.91        4.26      0.16 o
   1  -7   4       51.14       52.60      0.48 o
   2  -7   4      141.09      135.25      1.02 o
   3  -7   4      526.93      501.70      3.26 o
   4  -7   4     3394.27     3370.25     21.82 o
   5  -7   4       13.97       11.94      0.33 o
   6  -7   4        1.59        0.95      0.29 o
   7  -7   4        0.03        0.17      0.28 o
   8  -7   4        6.96        6.43      0.46 o
   9  -7   4        1.21        1.90      0.70 o
  -7  -6   4        0.53       -0.22      0.39 o
  -6  -6   4        5.54        4.00      0.56 o
  -5  -6   4        0.99        0.17      0.28 o
  -4  -6   4        1.00        0.31      0.28 o
  -3  -6   4      378.14      399.54      3.56 o
  -2  -6   4      206.29      205.27      1.69 o
  -1  -6   4       37.33       41.87      0.47 o
   0  -6   4      143.82      145.68      0.93 o
   1  -6   4        0.04        0.10      0.09 o
   2  -6   4       19.86       23.83      0.31 o
   3  -6   4       33.96       35.89      0.40 o
   4  -6   4       71.91       70.67      0.64 o
   5  -6   4        1.89        1.30      0.19 o
   6  -6   4        3.28        3.13      0.28 o
   7  -6   4       12.69       15.10      0.58 o
   8  -6   4        1.69        0.99      0.31 o
   9  -6   4        2.77        2.43      0.70 o
  10  -6   4        7.11        7.54      1.54 o
  -8  -5   4       85.05       84.20      3.63 o
  -7  -5   4       10.57       12.32      1.05 o
  -6  -5   4       43.16       41.81      0.74 o
  -5  -5   4       24.07       26.07      0.41 o
  -4  -5   4        1.00        1.93      0.16 o
  -3  -5   4      970.21     1011.14      7.43 o
  -2  -5   4        0.13        0.32      0.13 o
  -1  -5   4       34.04       33.42      0.35 o
   0  -5   4       56.18       64.83      0.46 o
   1  -5   4       14.21        9.68      0.21 o
   2  -5   4        0.16        0.42      0.13 o
   3  -5   4        0.60        0.85      0.14 o
   4  -5   4      368.15      356.84      2.27 o
   5  -5   4       21.43       22.83      0.35 o
   6  -5   4      114.52      109.98      1.28 o
   7  -5   4      193.04      168.49      2.08 o
   8  -5   4        3.75        5.77      0.55 o
   9  -5   4        0.43        0.03      0.77 o
  -8  -4   4      134.43      116.18      4.33 o
  -7  -4   4       14.48       14.24      1.40 o
  -6  -4   4       12.18       11.59      1.40 o
  -5  -4   4      134.55      122.66      1.56 o
  -4  -4   4       12.52       12.47      0.30 o
  -3  -4   4       76.00       63.92      0.56 o
  -2  -4   4      453.32      469.40      3.53 o
  -1  -4   4      156.02      150.86      1.06 o
   0  -4   4      659.76      649.57      3.72 o
   1  -4   4      110.36      109.52      0.70 o
   2  -4   4      123.11      152.67      1.04 o
   3  -4   4      117.38      145.11      1.01 o
   4  -4   4      260.93      261.10      1.70 o
   5  -4   4       97.23      104.73      0.82 o
   6  -4   4        0.29        1.53      0.25 o
   7  -4   4      264.19      250.26      2.86 o
   8  -4   4       25.95       21.27      1.03 o
   9  -4   4        1.22        2.09      0.61 o
  -9  -3   4       14.69       12.57      1.54 o
  -6  -3   4       13.05        9.50      1.12 o
  -5  -3   4       99.71       88.39      3.07 o
  -4  -3   4       15.24       11.24      0.38 o
  -3  -3   4       49.85       53.10      0.61 o
  -2  -3   4        9.81        8.51      0.17 o
  -1  -3   4      174.04      160.55      0.91 o
   0  -3   4        2.87        2.14      0.12 o
   1  -3   4      945.17      965.27      5.51 o
   2  -3   4      823.52      899.05      5.38 o
   3  -3   4       43.29       51.18      0.43 o
   4  -3   4       72.64       83.35      0.61 o
   5  -3   4      140.47      140.50      0.98 o
   6  -3   4       44.52       46.08      0.77 o
   7  -3   4        1.41        1.75      0.40 o
   8  -3   4       17.82       17.60      0.97 o
   9  -3   4        4.84        3.89      0.72 o
  -8  -2   4        7.23        8.80      1.40 o
  -7  -2   4       17.49       17.46      1.68 o
  -5  -2   4      204.60      218.68      6.28 o
  -4  -2   4     1489.36     1588.86     41.61 o
  -3  -2   4      238.23      261.03      2.59 o
  -2  -2   4        8.94        8.38      0.22 o
  -1  -2   4       50.22       60.26      0.48 o
   0  -2   4      521.89      502.08      2.76 o
   1  -2   4     2231.73     2357.00     13.40 o
   2  -2   4      171.16      203.14      1.24 o
   3  -2   4       74.87       69.82      0.52 o
   4  -2   4       53.14       57.28      0.55 o
   5  -2   4       76.29       87.00      0.85 o
   6  -2   4      124.34      116.29      1.81 o
   7  -2   4        0.05       -0.17      0.37 o
   8  -2   4       22.76       24.16      1.08 o
   9  -2   4       12.02       14.52      0.95 o
  -9  -1   4       29.31       28.77      2.09 o
  -8  -1   4        0.04        0.28      0.98 o
  -7  -1   4       85.28       97.47      3.49 o
  -6  -1   4        3.93        9.36      1.12 o
  -4  -1   4     5813.30     6254.00     59.56 o
  -3  -1   4        0.22        0.24      0.09 o
  -2  -1   4      463.69      504.81      3.17 o
  -1  -1   4        0.13        0.09      0.06 o
   0  -1   4       61.26       65.35      0.72 o
   1  -1   4      517.93      483.66      3.08 o
   2  -1   4        0.84        0.06      0.12 o
   3  -1   4        0.10        0.08      0.14 o
   4  -1   4        0.31        0.74      0.16 o
   5  -1   4       10.33       10.16      0.27 o
   6  -1   4      745.76      722.10      9.00 o
   7  -1   4        4.46        4.03      0.49 o
   8  -1   4        9.44        9.34      0.74 o
   9  -1   4       20.35       22.82      1.19 o
 -10   0   4        1.42        0.56      0.42 o
  -9   0   4        6.62        6.05      0.32 o
  -8   0   4       21.30       23.07      0.47 o
  -7   0   4        4.77        4.88      0.28 o
  -6   0   4      107.83      108.30      1.55 o
  -5   0   4        1.52        1.71      0.16 o
  -4   0   4      384.83      435.83      3.39 o
  -3   0   4       19.70       20.37      0.23 o
  -2   0   4      108.72      116.21      0.69 o
  -1   0   4      429.10      457.29      2.68 o
   0   0   4      138.07      124.99      0.79 o
   1   0   4      673.29      695.91      4.16 o
   2   0   4        6.86        7.54      0.18 o
   3   0   4       55.59       54.72      0.46 o
   4   0   4       11.70       11.18      0.24 o
   5   0   4        7.06        5.17      0.31 o
   6   0   4     1348.79     1306.99     15.88 o
   7   0   4       68.08       66.37      2.16 o
   8   0   4        0.12       -0.01      0.59 o
 -10   1   4       11.22       14.38      0.84 o
  -9   1   4        1.73        1.53      0.53 o
  -8   1   4        0.72        0.89      0.16 o
  -7   1   4        0.10        0.11      0.12 o
  -6   1   4       35.62       34.48      0.38 o
  -5   1   4        3.22        4.90      0.23 o
  -4   1   4      976.42     1063.04      6.60 o
  -3   1   4        1.93        2.92      0.10 o
  -2   1   4      871.83      877.65      4.84 o
  -1   1   4     3049.22     3252.71     18.52 o
   0   1   4       15.45       17.60      0.23 o
   1   1   4      598.75      649.06      3.87 o
   2   1   4       21.63       25.14      0.31 o
   3   1   4        0.70        0.73      0.12 o
   4   1   4      167.73      161.75      1.85 o
   5   1   4        8.89        9.23      0.76 o
   6   1   4        3.02        3.70      0.46 o
   7   1   4       13.86       12.60      0.84 o
   8   1   4        1.76        1.03      0.61 o
 -11   2   4       26.49       26.67      1.12 o
 -10   2   4       57.10       57.81      1.54 o
  -9   2   4        1.45        1.22      0.34 o
  -8   2   4       58.66       61.00      0.82 o
  -7   2   4       60.96       65.56      0.63 o
  -6   2   4      356.89      357.63      2.73 o
  -5   2   4       38.58       41.30      0.44 o
  -4   2   4       43.25       44.67      0.35 o
  -3   2   4      892.92      912.33      6.19 o
  -2   2   4      138.61      144.31      0.90 o
  -1   2   4     1073.66     1185.14      6.83 o
   0   2   4      496.02      563.90      3.39 o
   1   2   4       15.14        8.62      0.21 o
   2   2   4       31.34       35.52      0.47 o
   3   2   4       51.73       52.84      0.45 o
   4   2   4       20.09       16.95      0.53 o
   5   2   4       24.43       23.30      0.77 o
   6   2   4       83.09       83.81      1.92 o
   7   2   4       28.45       29.76      1.20 o
 -11   3   4       24.32       27.09      1.12 o
 -10   3   4       28.36       29.60      1.12 o
  -9   3   4       23.74       22.77      0.74 o
  -8   3   4       60.06       60.75      0.96 o
  -7   3   4      141.24      156.21      1.24 o
  -6   3   4        1.22        0.09      0.15 o
  -5   3   4      388.56      413.70      2.46 o
  -4   3   4        8.02        7.26      0.18 o
  -3   3   4        4.67        5.38      0.15 o
  -2   3   4      340.03      343.70      2.20 o
  -1   3   4        0.01        0.28      0.13 o
   0   3   4       31.41       26.70      0.30 o
   1   3   4       97.10      110.57      0.87 o
   2   3   4      132.36      135.26      0.99 o
   3   3   4       18.63       20.76      0.39 o
   4   3   4      147.21      131.57      1.99 o
   5   3   4        0.04        0.51      0.50 o
   6   3   4        4.62        3.13      0.61 o
   7   3   4       66.99       70.86      1.81 o
 -11   4   4       26.85       26.25      1.26 o
 -10   4   4        0.03        0.00      0.56 o
  -9   4   4        0.48        0.28      0.56 o
  -8   4   4       62.06       62.26      1.27 o
  -7   4   4      133.63      146.61      1.65 o
  -6   4   4       45.75       43.48      0.45 o
  -5   4   4        0.01        0.53      0.13 o
  -4   4   4       63.43       57.31      0.47 o
  -3   4   4       11.66       12.78      0.23 o
  -2   4   4       42.77       44.96      0.44 o
  -1   4   4        0.32       -0.09      0.14 o
   0   4   4       12.92        8.73      0.23 o
   1   4   4       35.62       33.43      0.40 o
   2   4   4       90.42       85.17      0.86 o
   3   4   4       41.95       32.19      1.33 o
   4   4   4       10.58        9.65      0.58 o
   5   4   4       93.33       87.22      2.01 o
   6   4   4        6.60        6.03      0.74 o
 -11   5   4       34.27       34.91      1.54 o
 -10   5   4        1.67       -0.70      0.70 o
  -9   5   4        0.01       -0.42      0.56 o
  -8   5   4       50.37       53.05      1.89 o
  -7   5   4        9.08        9.96      0.42 o
  -6   5   4       25.57       24.39      0.38 o
  -5   5   4        1.73        2.35      0.17 o
  -4   5   4       34.60       37.50      0.42 o
  -3   5   4       22.05       23.17      0.33 o
  -2   5   4      317.06      292.14      1.99 o
  -1   5   4       10.55        6.32      0.24 o
   0   5   4       72.28       73.32      0.70 o
   1   5   4       12.32       10.71      0.39 o
   2   5   4      100.61       98.41      1.62 o
   3   5   4      200.79      177.18      2.64 o
   4   5   4       93.22       88.70      2.30 o
   5   5   4        2.82        2.65      0.77 o
 -11   6   4        0.34       -0.70      0.70 o
 -10   6   4        4.22        2.65      0.84 o
  -9   6   4        3.88        3.21      0.70 o
  -8   6   4       10.94       10.82      0.69 o
  -7   6   4       39.84       41.46      1.13 o
  -6   6   4        2.75        3.39      0.38 o
  -5   6   4      148.64      139.26      1.16 o
  -4   6   4        1.28        1.34      0.19 o
  -3   6   4      252.80      257.13      1.99 o
  -2   6   4     2853.68     2824.93     18.45 o
  -1   6   4      215.46      202.01      1.49 o
   0   6   4       52.22       48.01      0.70 o
   1   6   4        1.69        1.23      0.30 o
   2   6   4       13.25        9.89      0.61 o
   3   6   4        7.00        5.46      0.70 o
   4   6   4        0.61        0.26      0.61 o
 -10   7   4       14.37       16.20      1.26 o
  -9   7   4       30.65       26.25      1.40 o
  -8   7   4       26.00       25.71      0.99 o
  -7   7   4       21.18       21.95      0.93 o
  -6   7   4       44.17       41.82      0.94 o
  -5   7   4       15.09       13.87      0.50 o
  -4   7   4       25.24       23.49      0.44 o
  -3   7   4       22.97       22.45      0.54 o
  -2   7   4       19.83       20.56      0.50 o
  -1   7   4       42.60       40.47      0.66 o
   0   7   4        6.59        6.25      0.45 o
   1   7   4       17.78       16.72      0.56 o
   2   7   4       12.09       11.16      0.82 o
   3   7   4        6.48        7.15      0.74 o
 -10   8   4       38.48       35.89      1.68 o
  -9   8   4      198.62      191.45      4.33 o
  -8   8   4       43.97       32.97      1.13 o
  -7   8   4       89.68       93.12      1.55 o
  -6   8   4        1.19        1.63      0.43 o
  -5   8   4        0.29       -0.15      0.37 o
  -4   8   4       48.55       43.03      0.76 o
  -3   8   4       98.54      100.39      1.29 o
  -2   8   4      190.17      191.22      2.26 o
  -1   8   4        0.00       -0.01      0.34 o
   0   8   4       48.67       49.26      0.94 o
   1   8   4       13.19       13.38      0.75 o
   2   8   4       36.70       44.83      1.82 o
  -9   9   4        2.22        2.23      0.84 o
  -8   9   4       42.49       37.61      1.23 o
  -7   9   4       19.50       17.47      0.89 o
  -6   9   4       17.54       20.39      0.89 o
  -5   9   4        2.39        1.96      0.70 o
  -4   9   4       51.68       51.53      1.82 o
  -3   9   4       41.28       45.15      1.08 o
  -2   9   4        0.05       -0.18      0.36 o
  -1   9   4       19.29       21.55      0.81 o
   0   9   4       84.87       82.01      1.47 o
   1   9   4       30.05       37.52      1.39 o
  -7  10   4       26.67       29.46      1.54 o
  -6  10   4       11.47       11.17      1.12 o
  -5  10   4        1.89        3.77      0.84 o
  -4  10   4        1.69        1.54      0.70 o
  -3  10   4        2.24        3.07      0.84 o
  -2  10   4        1.52        0.89      0.47 o
  -1  10   4        0.55        0.27      0.41 o
  -6  11   4        0.61        0.00      0.70 o
  -5  11   4       45.93       60.74      2.09 o
  -4  11   4      132.34      147.88      3.77 o
   1 -12   5        0.09        0.40      1.33 o
   2 -12   5        5.28        3.90      1.02 o
   3 -12   5       16.05       17.78      1.03 o
   4 -12   5       81.95       89.25      2.86 o
   5 -12   5      111.85      130.07      2.35 o
   6 -12   5        2.47        1.96      0.59 o
  -1 -11   5       56.96       59.28      1.67 o
   0 -11   5       24.66       22.64      1.18 o
   1 -11   5       13.70       12.39      0.48 o
   2 -11   5        1.13        1.27      0.56 o
   3 -11   5        2.78        3.04      0.77 o
   4 -11   5       71.35       70.91      1.25 o
   5 -11   5        9.71        9.22      0.65 o
   6 -11   5        2.02        3.91      1.42 o
   7 -11   5       20.14       19.25      1.89 o
  -3 -10   5        0.24       -0.14      0.59 o
  -2 -10   5       47.60       43.53      1.44 o
  -1 -10   5       86.80       89.99      2.03 o
   0 -10   5       64.68       62.33      1.65 o
   1 -10   5       32.43       31.14      0.68 o
   2 -10   5        9.79        8.31      0.47 o
   3 -10   5        0.18        0.16      0.32 o
   4 -10   5        0.21        0.21      0.40 o
   5 -10   5       60.81       61.88      1.30 o
   6 -10   5       12.75       14.00      1.88 o
   7 -10   5        4.54        3.18      0.55 o
   8 -10   5       30.04       31.36      1.07 o
  -4  -9   5        0.85        0.19      0.51 o
  -3  -9   5       24.36       25.64      1.08 o
  -2  -9   5       23.94       20.89      0.97 o
  -1  -9   5       17.49       18.17      0.72 o
   0  -9   5        0.36        0.29      0.37 o
   1  -9   5       50.39       53.89      0.95 o
   2  -9   5       61.15       55.73      0.78 o
   3  -9   5        6.23        7.36      0.38 o
   4  -9   5       64.16       66.65      0.91 o
   5  -9   5      111.31      109.50      1.94 o
   6  -9   5        6.26        7.25      0.54 o
   7  -9   5       18.49       16.42      0.95 o
   8  -9   5       43.78       46.64      1.15 o
   9  -9   5      122.57      136.85      5.17 o
  -5  -8   5        1.47        0.70      0.50 o
  -4  -8   5        2.88        2.70      0.50 o
  -3  -8   5        4.09        4.19      0.50 o
  -2  -8   5        0.04       -0.07      0.36 o
  -1  -8   5       32.09       33.50      0.85 o
   0  -8   5        5.44        5.63      0.23 o
   1  -8   5       26.43       27.81      0.47 o
   2  -8   5      786.03      774.82      5.57 o
   3  -8   5      555.79      557.04      3.64 o
   4  -8   5        7.58        6.53      0.28 o
   5  -8   5       41.43       39.92      0.61 o
   6  -8   5        7.81        8.00      0.46 o
   7  -8   5        0.68        0.56      0.32 o
   8  -8   5       15.35       16.67      0.67 o
   9  -8   5        6.16        6.71      0.80 o
  -6  -7   5        1.18        1.82      0.50 o
  -5  -7   5        0.43        0.17      0.39 o
  -4  -7   5        0.90        0.34      0.32 o
  -3  -7   5      100.24      101.96      1.61 o
  -2  -7   5      232.95      234.18      3.14 o
  -1  -7   5       34.34       34.99      0.85 o
   0  -7   5       25.97       22.66      0.30 o
   1  -7   5      137.85      133.41      1.00 o
   2  -7   5     1578.59     1545.72      9.62 o
   3  -7   5        0.19        0.82      0.18 o
   4  -7   5        0.56       -0.01      0.19 o
   5  -7   5      125.42      126.53      1.07 o
   6  -7   5       45.16       47.23      0.79 o
   7  -7   5       16.47       14.47      0.52 o
   8  -7   5        0.06        0.14      0.37 o
   9  -7   5       45.55       47.01      1.63 o
  -7  -6   5        3.22        3.42      0.39 o
  -6  -6   5       11.85       14.88      0.64 o
  -5  -6   5       25.38       26.12      0.89 o
  -4  -6   5      260.08      253.54      5.01 o
  -3  -6   5      271.96      293.53      2.52 o
  -2  -6   5       20.95       20.35      0.39 o
  -1  -6   5       41.40       46.27      0.57 o
   0  -6   5       37.76       38.16      0.36 o
   1  -6   5       10.23        7.11      0.22 o
   2  -6   5        3.76        2.73      0.19 o
   3  -6   5      317.34      307.80      2.00 o
   4  -6   5        3.23        3.66      0.19 o
   5  -6   5        0.00       -0.18      0.18 o
   6  -6   5        0.48       -0.20      0.28 o
   7  -6   5        7.47        3.26      0.38 o
   8  -6   5       16.36       16.75      0.65 o
   9  -6   5        0.54        0.03      0.70 o
  -8  -5   5        4.41        4.89      1.26 o
  -7  -5   5       67.86       69.96      3.07 o
  -6  -5   5        2.56        1.52      0.22 o
  -5  -5   5       24.82       24.36      0.41 o
  -4  -5   5       23.20       22.78      0.40 o
  -3  -5   5      101.67      113.96      0.97 o
  -2  -5   5      124.99      119.92      0.95 o
  -1  -5   5        0.78        2.01      0.14 o
   0  -5   5        8.63       10.88      0.19 o
   1  -5   5        3.94        4.32      0.15 o
   2  -5   5      168.56      174.55      1.19 o
   3  -5   5       29.04       31.07      0.37 o
   4  -5   5        9.86       11.00      0.27 o
   5  -5   5      103.64       96.58      0.82 o
   6  -5   5       46.09       53.78      0.83 o
   7  -5   5      398.64      346.45      3.89 o
   8  -5   5        2.76        2.48      0.67 o
   9  -5   5       28.55       28.34      1.27 o
  -8  -4   5       87.13       78.20      3.35 o
  -7  -4   5        0.29        0.42      0.84 o
  -6  -4   5       14.95       13.55      1.40 o
  -5  -4   5        0.83        0.91      0.19 o
  -4  -4   5      183.10      186.33      2.01 o
  -3  -4   5        9.66        8.40      0.24 o
  -2  -4   5        7.37        8.95      0.21 o
  -1  -4   5      311.28      318.52      1.78 o
   0  -4   5       75.53       80.02      0.56 o
   1  -4   5      437.32      487.92      2.72 o
   2  -4   5       40.21       37.58      0.38 o
   3  -4   5      254.52      262.74      1.71 o
   4  -4   5        7.18       11.79      0.29 o
   5  -4   5        0.76        0.19      0.18 o
   6  -4   5       79.60       71.45      0.95 o
   7  -4   5        4.79        5.31      0.33 o
   8  -4   5        0.01        0.84      0.59 o
   9  -4   5       17.20       18.08      1.08 o
  -9  -3   5        6.31        5.03      1.12 o
  -8  -3   5        0.01        0.28      0.84 o
  -7  -3   5       17.50       16.76      1.40 o
  -6  -3   5      104.09      110.04      3.77 o
  -5  -3   5      132.19      123.86      2.05 o
  -4  -3   5      298.92      322.80      3.19 o
  -3  -3   5       11.60       13.81      0.26 o
  -2  -3   5        4.39        5.90      0.19 o
  -1  -3   5      116.39      122.12      0.73 o
   0  -3   5       32.90       45.87      0.37 o
   1  -3   5     3117.03     3320.82     18.89 o
   2  -3   5        7.17        2.61      0.14 o
   3  -3   5      213.68      234.24      1.52 o
   4  -3   5        1.15        1.36      0.16 o
   5  -3   5       16.74        9.36      0.36 o
   6  -3   5       17.22       17.92      0.52 o
   7  -3   5       19.07       18.20      0.76 o
   8  -3   5       35.96       33.29      1.29 o
   9  -3   5       22.73       24.02      1.20 o
  -9  -2   5       81.01       80.85      3.21 o
  -8  -2   5        0.03        0.42      0.70 o
  -7  -2   5        9.73        7.12      0.98 o
  -6  -2   5      571.96      589.29     15.92 o
  -5  -2   5       28.65       34.35      1.25 o
  -4  -2   5      365.19      420.02      3.61 o
  -3  -2   5       36.56       35.24      0.39 o
  -2  -2   5       78.06       73.68      0.60 o
  -1  -2   5        0.07        0.62      0.09 o
   0  -2   5      432.82      436.67      2.53 o
   1  -2   5       10.39        4.84      0.24 o
   2  -2   5      237.48      243.36      1.57 o
   3  -2   5      123.16      149.78      1.02 o
   4  -2   5       16.81       17.40      0.43 o
   5  -2   5       29.85       27.29      0.49 o
   6  -2   5       17.26       16.92      0.50 o
   7  -2   5        0.68        0.65      0.57 o
   8  -2   5        4.77        6.07      0.72 o
  -9  -1   5       48.22       52.09      2.37 o
  -8  -1   5        0.00       -0.56      0.70 o
  -7  -1   5        3.98        3.24      0.20 o
  -6  -1   5     1990.89     2189.60     28.14 o
  -5  -1   5       17.34       16.12      0.33 o
  -4  -1   5        2.58        1.91      0.22 o
  -3  -1   5      246.73      264.50      1.87 o
  -2  -1   5      107.52       98.95      0.60 o
  -1  -1   5      285.13      278.55      1.64 o
   0  -1   5       15.04       13.14      0.24 o
   1  -1   5      432.98      437.72      3.00 o
   2  -1   5      285.28      283.48      1.89 o
   3  -1   5      358.12      374.14      2.58 o
   4  -1   5      642.23      613.91      4.43 o
   5  -1   5       15.52       14.92      0.43 o
   6  -1   5       49.92       45.68      1.03 o
   7  -1   5       65.13       63.04      1.65 o
   8  -1   5        9.45        8.36      0.91 o
 -10   0   5       80.52       83.09      1.82 o
  -9   0   5        8.56        7.92      0.49 o
  -8   0   5        2.36        4.10      0.38 o
  -7   0   5      110.69      110.42      1.41 o
  -6   0   5        0.14        0.46      0.12 o
  -5   0   5        9.05        6.21      0.20 o
  -4   0   5        0.37        0.55      0.12 o
  -3   0   5      107.65       87.44      0.67 o
  -2   0   5        9.07       16.27      0.46 o
  -1   0   5        4.65        5.40      0.14 o
   0   0   5       62.75       55.97      0.51 o
   1   0   5        1.85        2.31      0.14 o
   2   0   5      130.42      137.27      0.95 o
   3   0   5       29.29       30.64      0.40 o
   4   0   5     1957.73     1941.83     15.39 o
   5   0   5      501.09      486.48      6.22 o
   6   0   5       43.40       41.96      1.03 o
   7   0   5        0.44        0.88      0.59 o
   8   0   5       55.94       59.91      1.69 o
 -10   1   5       27.71       29.74      0.98 o
  -9   1   5        3.47        3.57      0.39 o
  -8   1   5       20.37       20.84      0.40 o
  -7   1   5       41.64       32.42      0.45 o
  -6   1   5      102.97      103.30      0.89 o
  -5   1   5      133.95      127.22      1.01 o
  -4   1   5      537.44      563.32      3.79 o
  -3   1   5        6.67        4.33      0.12 o
  -2   1   5       24.37       26.26      0.25 o
  -1   1   5     2566.98     2786.25     16.98 o
   0   1   5       19.25       20.41      0.31 o
   1   1   5        0.06        0.10      0.13 o
   2   1   5       18.40       18.08      0.29 o
   3   1   5      306.51      295.60      2.09 o
   4   1   5       18.82       18.02      0.47 o
   5   1   5       30.18       28.55      0.81 o
   6   1   5       80.22       77.96      1.96 o
   7   1   5        0.22       -0.22      0.61 o
 -11   2   5        1.51        1.82      0.56 o
 -10   2   5        1.60        0.28      0.56 o
  -9   2   5       13.12       14.24      0.84 o
  -8   2   5       94.20       92.13      1.39 o
  -7   2   5      171.55      169.36      1.40 o
  -6   2   5       18.24       20.98      0.41 o
  -5   2   5      172.89      177.99      1.40 o
  -4   2   5      140.57      133.52      0.88 o
  -3   2   5      105.29      113.03      0.97 o
  -2   2   5      195.28      240.39      1.52 o
  -1   2   5      439.26      469.96      3.09 o
   0   2   5       15.80       26.16      0.33 o
   1   2   5        1.09        0.15      0.14 o
   2   2   5       29.18       26.17      0.40 o
   3   2   5       10.33       12.33      0.30 o
   4   2   5       80.13       73.20      1.34 o
   5   2   5        7.50        6.56      0.55 o
   6   2   5       13.58       13.58      0.84 o
   7   2   5        7.10        6.14      0.74 o
 -11   3   5        2.34        1.40      0.70 o
 -10   3   5       16.70       17.87      0.98 o
  -9   3   5        2.13        1.68      0.56 o
  -8   3   5        0.07        0.37      0.32 o
  -7   3   5      881.32      916.06      8.66 o
  -6   3   5       46.15       42.69      0.54 o
  -5   3   5        0.04        0.29      0.13 o
  -4   3   5       39.31       40.19      0.60 o
  -3   3   5        1.70        2.70      0.14 o
  -2   3   5        4.32        6.11      0.19 o
  -1   3   5      734.45      786.26      4.71 o
   0   3   5       62.27       67.38      0.61 o
   1   3   5       23.46       24.44      0.31 o
   2   3   5       10.54        7.66      0.28 o
   3   3   5      215.37      195.60      2.67 o
   4   3   5        0.10       -0.27      0.40 o
   5   3   5       31.45       32.26      1.20 o
   6   3   5        1.87        2.46      1.12 o
 -11   4   5        0.03       -0.28      0.56 o
 -10   4   5        1.46        0.84      0.56 o
  -9   4   5        2.67        3.49      0.70 o
  -8   4   5        0.28        0.28      0.39 o
  -7   4   5        4.07        2.14      0.32 o
  -6   4   5        0.06        0.22      0.14 o
  -5   4   5       66.81       64.53      0.57 o
  -4   4   5      354.75      360.25      2.45 o
  -3   4   5       88.86       74.64      0.60 o
  -2   4   5        5.78        5.08      0.18 o
  -1   4   5        0.32        0.04      0.14 o
   0   4   5        0.36        0.53      0.18 o
   1   4   5      133.15      147.89      1.40 o
   2   4   5       13.69       16.49      0.50 o
   3   4   5      430.44      381.91      5.76 o
   4   4   5        1.38        0.48      0.63 o
   5   4   5       14.82       14.41      0.95 o
 -11   5   5        1.48        0.70      0.70 o
 -10   5   5        3.87        4.19      0.84 o
  -9   5   5        4.01        4.75      0.70 o
  -8   5   5      173.03      173.84      2.84 o
  -7   5   5       69.48       74.77      1.27 o
  -6   5   5       78.66       78.94      1.66 o
  -5   5   5      147.83      148.14      1.22 o
  -4   5   5      556.19      552.99      4.11 o
  -3   5   5       14.45       17.26      0.35 o
  -2   5   5      141.97      135.20      1.11 o
  -1   5   5        2.14        2.01      0.20 o
   0   5   5        5.17        6.15      0.29 o
   1   5   5       64.18       55.56      0.83 o
   2   5   5        0.40        0.58      0.30 o
   3   5   5        4.80        2.92      0.61 o
   4   5   5       19.10       17.23      0.97 o
   5   5   5       29.76       33.46      1.61 o
 -11   6   5        0.01       -0.70      0.70 o
 -10   6   5        5.64        5.17      0.84 o
  -9   6   5        2.61        2.51      0.70 o
  -8   6   5       65.68       66.37      1.61 o
  -7   6   5       11.98       10.20      0.69 o
  -6   6   5      248.22      249.65      4.21 o
  -5   6   5       26.48       25.46      0.52 o
  -4   6   5     1292.90     1302.89      9.11 o
  -3   6   5      715.42      689.56      4.96 o
  -2   6   5       19.35       18.96      0.40 o
  -1   6   5       38.66       38.11      0.59 o
   0   6   5        0.07       -0.24      0.28 o
   1   6   5       39.92       35.49      0.79 o
   2   6   5       58.79       58.98      1.07 o
   3   6   5       59.19       54.28      1.54 o
   4   6   5        7.04        7.40      0.82 o
 -10   7   5        8.21        6.56      0.98 o
  -9   7   5       64.79       59.77      1.96 o
  -8   7   5       45.68       45.19      1.23 o
  -7   7   5        7.99        7.56      0.59 o
  -6   7   5        0.15        0.51      0.40 o
  -5   7   5      105.76      104.61      1.61 o
  -4   7   5       95.35       95.20      1.26 o
  -3   7   5      101.12       98.89      1.17 o
  -2   7   5        6.12        5.30      0.34 o
  -1   7   5        7.56        7.43      0.49 o
   0   7   5        4.52        4.42      0.43 o
   1   7   5       32.46       30.35      0.84 o
   2   7   5        0.50        0.25      0.59 o
   3   7   5        2.25        1.23      0.70 o
 -10   8   5       28.70       25.97      1.54 o
  -9   8   5      101.13      105.43      2.93 o
  -8   8   5        0.00        0.04      0.54 o
  -7   8   5        2.41        1.84      0.43 o
  -6   8   5       68.29       67.17      1.26 o
  -5   8   5       32.58       32.47      1.09 o
  -4   8   5       38.37       38.54      1.54 o
  -3   8   5       35.62       33.05      0.78 o
  -2   8   5        0.92        0.85      0.36 o
  -1   8   5        2.46        3.32      0.43 o
   0   8   5       87.54       94.73      1.61 o
   1   8   5       51.40       58.74      1.68 o
  -9   9   5        5.85        4.89      0.98 o
  -8   9   5        6.58        7.12      0.98 o
  -7   9   5       42.26       40.73      1.23 o
  -6   9   5       82.14       85.88      2.65 o
  -5   9   5       38.35       45.24      1.82 o
  -4   9   5       11.91       12.99      1.12 o
  -3   9   5       27.23       27.65      1.40 o
  -2   9   5       13.15       14.49      1.14 o
  -1   9   5        1.69        1.61      0.48 o
   0   9   5       44.89       51.11      1.12 o
  -7  10   5        5.44        4.19      0.98 o
  -6  10   5        2.43        1.96      0.84 o
  -5  10   5      210.15      234.88      5.45 o
  -4  10   5       97.30      104.87      2.93 o
  -3  10   5        5.13        3.77      0.84 o
  -2  10   5        0.88        0.42      0.70 o
   1 -12   6        1.32        0.26      1.33 o
   2 -12   6        7.82        8.51      0.85 o
   3 -12   6      173.48      191.60      2.90 o
   4 -12   6       36.54       35.24      4.82 o
   5 -12   6        0.93        1.06      0.51 o
  -1 -11   6        1.07        1.29      0.72 o
   0 -11   6        0.17       -0.50      0.61 o
   1 -11   6       51.56       51.44      1.96 o
   2 -11   6        4.31        4.19      0.53 o
   3 -11   6        3.14        4.14      0.48 o
   4 -11   6       83.15       87.43      2.04 o
   5 -11   6        0.02       -0.34      0.84 o
   6 -11   6        0.17        1.77      1.80 o
   7 -11   6        0.53        0.84      0.56 o
  -3 -10   6       43.56       45.93      1.45 o
  -2 -10   6       52.97       49.07      1.47 o
  -1 -10   6       46.99       46.00      1.44 o
   0 -10   6        0.66        0.08      0.63 o
   1 -10   6       36.31       36.22      0.76 o
   2 -10   6        0.76        0.91      0.36 o
   3 -10   6       19.10       18.53      0.59 o
   4 -10   6       16.46       16.48      0.97 o
   5 -10   6        5.46        4.46      0.95 o
   6 -10   6        4.73        4.75      1.68 o
   7 -10   6       38.35       42.32      1.19 o
   8 -10   6      103.54      118.14      4.75 o
  -4  -9   6       14.54       14.27      0.86 o
  -3  -9   6       68.09       69.00      1.69 o
  -2  -9   6       39.55       38.57      2.23 o
  -1  -9   6       34.43       32.41      1.18 o
   0  -9   6        9.70        8.68      0.58 o
   1  -9   6      139.46      131.77      1.73 o
   2  -9   6      142.52      144.56      2.40 o
   3  -9   6       36.07       34.43      0.58 o
   4  -9   6        0.00        0.15      0.26 o
   5  -9   6        4.54        4.60      0.62 o
   6  -9   6        5.80        7.19      0.55 o
   7  -9   6       71.19       82.36      1.56 o
   8  -9   6        3.30        4.95      0.72 o
  -5  -8   6       14.76       16.49      0.86 o
  -4  -8   6        0.96        0.93      0.50 o
  -3  -8   6       12.15       13.08      1.19 o
  -2  -8   6        8.55        8.71      0.51 o
  -1  -8   6        4.91        4.15      0.46 o
   0  -8   6      111.27      106.61      1.17 o
   1  -8   6      588.99      572.75      4.86 o
   2  -8   6     1066.79     1054.78      8.16 o
   3  -8   6       23.48       22.70      0.48 o
   4  -8   6       79.57       78.12      0.91 o
   5  -8   6       37.98       36.99      0.82 o
   6  -8   6      123.96      131.34      1.75 o
   7  -8   6        0.09       -0.24      0.38 o
   8  -8   6       13.55       13.98      0.71 o
  -6  -7   6       15.68       16.43      0.76 o
  -5  -7   6       94.84       98.76      1.94 o
  -4  -7   6        4.61        4.23      0.50 o
  -3  -7   6       51.83       53.19      1.04 o
  -2  -7   6        4.77        4.91      0.41 o
  -1  -7   6       69.75       66.28      1.00 o
   0  -7   6       31.16       32.30      0.38 o
   1  -7   6       35.10       36.43      0.46 o
   2  -7   6      416.75      402.83      2.67 o
   3  -7   6       51.62       52.86      0.60 o
   4  -7   6       19.16       19.95      0.40 o
   5  -7   6       30.20       29.53      0.69 o
   6  -7   6       13.25       11.66      0.48 o
   7  -7   6        1.13        1.05      0.37 o
   8  -7   6       11.97       11.85      0.67 o
   9  -7   6        0.05        1.68      1.26 o
  -7  -6   6        0.54        1.10      0.39 o
  -6  -6   6        0.68        0.89      0.56 o
  -5  -6   6      293.80      299.58      3.84 o
  -4  -6   6       12.21       12.37      0.67 o
  -3  -6   6      174.77      173.04      1.97 o
  -2  -6   6       22.13       17.90      0.37 o
  -1  -6   6       16.44       16.03      0.34 o
   0  -6   6       55.39       53.07      0.45 o
   1  -6   6        0.02        0.11      0.12 o
   2  -6   6      170.57      157.84      1.16 o
   3  -6   6        1.12        1.12      0.18 o
   4  -6   6       34.22       38.30      0.50 o
   5  -6   6      186.77      155.54      1.75 o
   6  -6   6        2.59        2.10      0.32 o
   7  -6   6        0.19        0.30      0.37 o
   8  -6   6       19.86       17.45      0.72 o
   9  -6   6        0.70        0.00      0.70 o
  -8  -5   6        0.16       -0.14      0.98 o
  -7  -5   6        2.89        2.51      0.98 o
  -6  -5   6        3.83        5.25      0.28 o
  -5  -5   6       53.78       54.40      0.74 o
  -4  -5   6        7.07        6.53      0.28 o
  -3  -5   6        7.61        6.46      0.25 o
  -2  -5   6      208.34      217.00      2.14 o
  -1  -5   6      113.08      113.47      0.78 o
   0  -5   6        2.45        6.17      0.16 o
   1  -5   6       11.25        8.14      0.29 o
   2  -5   6        1.68        1.73      0.16 o
   3  -5   6      133.15      144.11      1.05 o
   4  -5   6        4.62        2.51      0.19 o
   5  -5   6      402.62      337.89      3.06 o
   6  -5   6        2.56        0.58      0.29 o
   7  -5   6        1.09        1.65      0.37 o
   8  -5   6       13.90       14.68      0.58 o
   9  -5   6        2.88        2.65      1.40 o
  -8  -4   6        8.60       10.89      1.40 o
  -7  -4   6        0.05       -0.14      0.84 o
  -6  -4   6        4.51        4.72      0.43 o
  -5  -4   6        7.17        7.01      0.37 o
  -4  -4   6      232.11      235.50      3.30 o
  -3  -4   6       29.58       27.65      0.39 o
  -2  -4   6        7.28        4.99      0.17 o
  -1  -4   6      239.76      238.15      1.37 o
   0  -4   6      214.42      227.49      1.99 o
   1  -4   6       47.28       58.18      0.50 o
   2  -4   6        0.74        2.17      0.16 o
   3  -4   6        0.60        1.02      0.16 o
   4  -4   6        9.81        6.19      0.23 o
   5  -4   6       16.27       11.89      0.60 o
   6  -4   6       44.09       35.67      0.78 o
   7  -4   6        0.00        0.01      0.32 o
   8  -4   6        5.69        6.34      0.80 o
  -8  -3   6       54.79       55.72      2.51 o
  -7  -3   6       49.47       42.87      2.09 o
  -6  -3   6      190.71      194.02      2.58 o
  -5  -3   6       71.82       77.48      0.77 o
  -4  -3   6      100.17       94.59      0.97 o
  -3  -3   6       83.75       93.30      0.90 o
  -2  -3   6       35.95       35.45      0.39 o
  -1  -3   6     1037.10     1049.96      5.94 o
   0  -3   6       60.80       56.92      0.43 o
   1  -3   6       25.12       19.69      0.28 o
   2  -3   6       24.85       36.85      0.40 o
   3  -3   6        8.08       10.13      0.26 o
   4  -3   6       15.20       15.28      0.39 o
   5  -3   6       42.47       46.44      0.74 o
   6  -3   6        0.64        1.23      0.30 o
   7  -3   6        0.30        0.54      0.61 o
   8  -3   6       86.96       89.85      2.14 o
  -8  -2   6       68.26       65.21      2.65 o
  -7  -2   6      220.38      231.39      6.84 o
  -6  -2   6     1873.53     1926.67     18.46 o
  -5  -2   6        3.07        2.75      0.12 o
  -4  -2   6       53.58       49.15      0.49 o
  -3  -2   6        2.73        3.32      0.15 o
  -2  -2   6      136.39      138.44      0.86 o
  -1  -2   6       47.19       34.97      0.41 o
   0  -2   6        6.35        7.28      0.19 o
   1  -2   6        2.66        5.23      0.18 o
   2  -2   6       23.31       24.03      0.34 o
   3  -2   6      129.24      132.73      1.14 o
   4  -2   6       73.44       70.88      0.79 o
   5  -2   6       17.20       15.53      0.52 o
   6  -2   6       56.42       55.76      0.91 o
   7  -2   6        4.82        4.91      0.70 o
   8  -2   6       33.76       35.12      1.33 o
  -9  -1   6       20.63       19.55      0.70 o
  -8  -1   6       61.34       68.10      1.01 o
  -7  -1   6        0.21        0.54      0.19 o
  -6  -1   6      218.47      258.64      2.12 o
  -5  -1   6       12.56       12.33      0.23 o
  -4  -1   6       27.48       30.41      0.46 o
  -3  -1   6      484.66      500.37      3.85 o
  -2  -1   6      154.03      155.01      0.93 o
  -1  -1   6      158.78      149.19      0.91 o
   0  -1   6        3.34        3.60      0.17 o
   1  -1   6      346.18      362.90      2.55 o
   2  -1   6      144.49      133.60      1.08 o
   3  -1   6       10.03        8.33      0.26 o
   4  -1   6     2159.48     2121.37     15.88 o
   5  -1   6        2.89        2.81      0.31 o
   6  -1   6        4.74        5.94      0.54 o
   7  -1   6       20.98       20.87      1.08 o
   8  -1   6       52.90       58.90      1.80 o
 -10   0   6        0.06       -0.28      0.42 o
  -9   0   6        4.84        5.59      0.56 o
  -8   0   6        0.07        0.24      0.20 o
  -7   0   6       54.77       48.77      0.54 o
  -6   0   6       23.78       27.02      0.37 o
  -5   0   6       21.70       20.71      0.33 o
  -4   0   6       43.42       38.36      0.66 o
  -3   0   6      388.20      419.89      2.26 o
  -2   0   6      183.07      187.49      1.39 o
  -1   0   6        6.77        8.38      0.20 o
   0   0   6      260.02      275.81      1.85 o
   1   0   6       21.64       25.89      0.34 o
   2   0   6       46.26       46.84      0.62 o
   3   0   6       47.05       45.89      0.55 o
   4   0   6      140.75      130.16      1.45 o
   5   0   6        0.47        0.64      0.29 o
   6   0   6       12.21       10.99      0.82 o
   7   0   6       24.07       23.85      1.18 o
 -10   1   6       10.72        9.08      0.70 o
  -9   1   6        8.75        6.28      0.56 o
  -8   1   6       60.58       59.72      2.79 o
  -7   1   6       16.11       16.85      0.36 o
  -6   1   6       28.02       23.88      0.49 o
  -5   1   6      197.55      192.69      1.51 o
  -4   1   6      194.19      209.56      1.29 o
  -3   1   6     2351.88     2530.50     14.75 o
  -2   1   6       71.33       83.46      0.60 o
  -1   1   6        9.63       16.11      0.29 o
   0   1   6       38.62       29.45      0.40 o
   1   1   6       29.26       27.88      0.39 o
   2   1   6      147.07      140.45      1.12 o
   3   1   6       23.88       23.36      0.44 o
   4   1   6      158.29      152.66      1.86 o
   5   1   6        7.61        7.20      0.58 o
   6   1   6       16.81       16.25      1.68 o
   7   1   6        0.00       -0.07      0.61 o
 -10   2   6        4.95        6.84      0.70 o
  -9   2   6       16.37       16.06      0.84 o
  -8   2   6       95.49       90.53      1.75 o
  -7   2   6       11.98       11.28      0.45 o
  -6   2   6       58.13       53.79      0.63 o
  -5   2   6       88.67       97.18      0.82 o
  -4   2   6       41.94       41.19      0.42 o
  -3   2   6        0.87        2.50      0.28 o
  -2   2   6       80.86       91.17      0.69 o
  -1   2   6        8.75       10.13      0.26 o
   0   2   6       26.47       28.41      0.40 o
   1   2   6       34.72       36.98      0.61 o
   2   2   6       71.19       65.68      0.76 o
   3   2   6       22.09       18.11      0.49 o
   4   2   6        3.49        3.24      0.31 o
   5   2   6        3.21        3.25      0.61 o
   6   2   6       52.50       54.28      1.56 o
 -11   3   6        4.35        2.65      0.70 o
 -10   3   6        1.43        0.56      0.56 o
  -9   3   6      216.07      213.65      4.33 o
  -8   3   6       43.24       37.13      0.93 o
  -7   3   6      150.75      153.89      2.50 o
  -6   3   6        2.44        1.21      0.23 o
  -5   3   6      245.13      247.31      1.71 o
  -4   3   6        0.26        0.01      0.08 o
  -3   3   6       81.94       85.57      0.74 o
  -2   3   6       61.34       54.70      0.50 o
  -1   3   6        6.71        5.42      0.21 o
   0   3   6        7.22        6.63      0.24 o
   1   3   6       51.74       36.96      0.51 o
   2   3   6       84.71       74.24      1.00 o
   3   3   6        0.14       -0.29      0.29 o
   4   3   6       12.32       10.59      0.82 o
   5   3   6        4.14        4.13      0.72 o
 -11   4   6        4.97        6.28      0.84 o
 -10   4   6       49.18       52.51      1.68 o
  -9   4   6        5.25        5.17      0.70 o
  -8   4   6        1.83        1.76      0.34 o
  -7   4   6        0.29        0.61      0.32 o
  -6   4   6      107.08      111.17      1.98 o
  -5   4   6      185.94      186.42      1.59 o
  -4   4   6      109.69      109.72      0.96 o
  -3   4   6       14.68       12.21      0.32 o
  -2   4   6        7.51        6.06      0.22 o
  -1   4   6        1.94        1.25      0.18 o
   0   4   6       32.58       30.35      0.42 o
   1   4   6      364.79      306.76      2.74 o
   2   4   6      214.02      199.44      2.38 o
   3   4   6       11.57       10.13      0.42 o
   4   4   6        1.94        0.39      0.61 o
   5   4   6       16.08       15.09      1.08 o
 -10   5   6        7.60        7.68      0.84 o
  -9   5   6        4.65        5.59      0.84 o
  -8   5   6       38.23       36.76      1.03 o
  -7   5   6       27.50       29.55      0.93 o
  -6   5   6       11.29       10.53      0.69 o
  -5   5   6        0.78        1.04      0.25 o
  -4   5   6     1549.70     1571.69      9.87 o
  -3   5   6      157.93      153.74      1.29 o
  -2   5   6        8.01        8.38      0.29 o
  -1   5   6        9.08        7.46      0.34 o
   0   5   6       85.44       77.55      0.94 o
   1   5   6       17.90       13.14      0.83 o
   2   5   6        4.52        2.17      0.37 o
   3   5   6        0.26       -0.07      0.57 o
   4   5   6        0.82        0.30      0.61 o
 -10   6   6       13.64       10.61      0.98 o
  -9   6   6        6.55        4.19      0.84 o
  -8   6   6       66.05       64.45      1.47 o
  -7   6   6       48.41       47.99      1.23 o
  -6   6   6      121.62      118.76      1.79 o
  -5   6   6      429.77      422.30      5.80 o
  -4   6   6      330.98      331.65      3.49 o
  -3   6   6       27.54       25.34      0.47 o
  -2   6   6        1.81        0.95      0.28 o
  -1   6   6       24.53       26.32      0.56 o
   0   6   6       74.43       67.82      1.13 o
   1   6   6       21.70       21.30      0.67 o
   2   6   6       11.55       10.36      0.53 o
   3   6   6        1.90        1.90      0.98 o
 -10   7   6       42.82       42.31      1.82 o
  -9   7   6       12.39       10.33      0.98 o
  -8   7   6        5.30        5.73      0.84 o
  -7   7   6       55.39       50.21      1.40 o
  -6   7   6       20.61       21.18      0.97 o
  -5   7   6       90.77       90.63      1.53 o
  -4   7   6       92.56       86.51      1.73 o
  -3   7   6       13.34       12.40      0.54 o
  -2   7   6       51.40       53.05      0.92 o
  -1   7   6        9.57       12.77      0.63 o
   0   7   6        8.56       12.07      0.59 o
   1   7   6        2.88        2.50      0.43 o
   2   7   6        8.29        8.49      0.91 o
  -9   8   6        0.72        0.56      0.84 o
  -8   8   6       61.12       61.72      2.09 o
  -7   8   6       26.43       26.03      1.03 o
  -6   8   6       21.32       25.57      0.99 o
  -5   8   6       63.40       65.21      2.09 o
  -4   8   6        6.42        6.84      0.84 o
  -3   8   6      152.21      160.17      3.91 o
  -2   8   6       87.72       87.94      1.57 o
  -1   8   6       29.66       34.54      1.95 o
   0   8   6      112.07      134.41      2.13 o
  -8   9   6        2.64        2.09      0.84 o
  -7   9   6        4.56        5.03      0.98 o
  -6   9   6       20.53       20.67      1.40 o
  -5   9   6        1.85        2.51      0.84 o
  -4   9   6        4.64        5.17      0.84 o
  -3   9   6        4.18        4.05      0.84 o
  -2   9   6        2.58        2.37      0.70 o
  -1   9   6       25.80       26.92      0.97 o
  -6  10   6       78.35       90.91      2.79 o
  -5  10   6        0.36       -0.42      0.70 o
  -4  10   6        0.75        0.14      0.70 o
   2 -12   7        0.24       -0.66      0.98 o
   3 -12   7       29.51       30.20      1.64 o
   4 -12   7        2.03       -0.95      2.86 o
  -1 -11   7       51.01       51.17      1.56 o
   0 -11   7        1.76        1.54      0.63 o
   1 -11   7        0.24       -0.77      0.77 o
   2 -11   7       28.28       30.13      0.86 o
   3 -11   7        3.96        2.30      0.52 o
   4 -11   7        7.39        7.83      0.65 o
   5 -11   7       16.17       19.43      2.37 o
   6 -11   7        1.21        3.36      2.27 o
  -3 -10   7       33.25       34.13      1.22 o
  -2 -10   7        4.42        5.09      0.74 o
  -1 -10   7       10.59       10.95      0.84 o
   0 -10   7        4.24        4.96      1.12 o
   1 -10   7       27.98       29.62      1.87 o
   2 -10   7        5.86        5.04      0.75 o
   3 -10   7       18.06       19.88      0.80 o
   4 -10   7        0.88        0.71      0.41 o
   5 -10   7        0.14       -0.49      0.49 o
   6 -10   7      169.05      183.90      2.85 o
   7 -10   7      205.45      219.40      3.31 o
  -4  -9   7       14.08       12.92      0.84 o
  -3  -9   7       88.49       93.39      3.56 o
  -2  -9   7       18.27       18.64      1.61 o
  -1  -9   7        0.10       -0.50      0.50 o
   0  -9   7        9.79        9.85      0.63 o
   1  -9   7      120.25      120.43      1.62 o
   2  -9   7        7.25        8.21      0.54 o
   3  -9   7        0.01       -0.01      0.32 o
   4  -9   7        3.43        3.59      0.38 o
   5  -9   7        6.10        6.14      0.99 o
   6  -9   7       51.13       53.73      1.29 o
   7  -9   7       70.24       85.92      1.64 o
  -5  -8   7       22.68       23.78      0.99 o
  -4  -8   7        3.54        3.30      0.50 o
  -3  -8   7        7.41        6.90      0.62 o
  -2  -8   7       73.31       73.43      1.34 o
  -1  -8   7      142.57      141.62      2.17 o
   0  -8   7     1486.74     1472.26     13.32 o
   1  -8   7      255.00      243.52      2.85 o
   2  -8   7       19.87       18.98      0.44 o
   3  -8   7        0.21       -0.12      0.25 o
   4  -8   7        9.65        7.83      0.41 o
   5  -8   7        5.08        4.51      0.87 o
   6  -8   7       25.41       23.17      0.85 o
   7  -8   7       68.32       73.56      2.36 o
   8  -8   7        0.53        1.49      0.62 o
  -6  -7   7       23.25       23.69      0.89 o
  -5  -7   7       59.11       57.53      1.35 o
  -4  -7   7       25.49       23.35      0.86 o
  -3  -7   7      105.26       98.52      1.60 o
  -2  -7   7       57.49       55.87      1.12 o
  -1  -7   7       51.38       49.16      1.22 o
   0  -7   7      195.83      186.43      1.73 o
   1  -7   7      130.15      128.52      1.23 o
   2  -7   7       46.92       46.10      0.61 o
   3  -7   7       29.77       30.21      0.49 o
   4  -7   7       20.18       19.05      0.41 o
   5  -7   7        0.22        0.46      0.31 o
   6  -7   7        1.01        0.39      0.33 o
   7  -7   7       10.24       10.23      0.61 o
   8  -7   7        0.60        1.07      0.61 o
  -7  -6   7       74.54       82.32      1.61 o
  -6  -6   7       32.55       33.95      0.99 o
  -5  -6   7       47.42       49.45      1.22 o
  -4  -6   7       13.62       14.32      0.55 o
  -3  -6   7       12.59       13.87      0.55 o
  -2  -6   7       46.19       42.19      0.79 o
  -1  -6   7        7.07        6.31      0.29 o
   0  -6   7       87.54       73.34      0.64 o
   1  -6   7       53.12       51.20      0.53 o
   2  -6   7       36.71       36.40      0.45 o
   3  -6   7      218.08      198.66      1.52 o
   4  -6   7        1.42        1.23      0.22 o
   5  -6   7       96.75       68.91      1.02 o
   6  -6   7        2.64        2.80      0.35 o
   7  -6   7       20.69       21.74      0.71 o
   8  -6   7       17.22       14.98      0.72 o
  -8  -5   7       32.83       32.40      2.23 o
  -7  -5   7        5.60        5.99      0.39 o
  -6  -5   7       23.60       25.63      1.07 o
  -5  -5   7        7.27        7.68      0.41 o
  -4  -5   7       18.47       16.72      0.46 o
  -3  -5   7        2.66        2.28      0.21 o
  -2  -5   7        7.05        5.25      0.32 o
  -1  -5   7        9.39       11.95      0.22 o
   0  -5   7        0.68        1.40      0.15 o
   1  -5   7       16.56       18.96      0.33 o
   2  -5   7       32.74       24.36      0.38 o
   3  -5   7       27.49       21.12      0.39 o
   4  -5   7       13.35        9.16      0.29 o
   5  -5   7       96.85       71.87      1.04 o
   6  -5   7        0.32        0.05      0.31 o
   7  -5   7       15.67       14.97      0.62 o
   8  -5   7        2.34        2.20      0.36 o
  -8  -4   7       11.42       10.05      1.40 o
  -7  -4   7        2.88        3.87      0.39 o
  -6  -4   7        0.20        0.14      0.17 o
  -5  -4   7       10.99       10.07      0.27 o
  -4  -4   7        0.95        1.41      0.20 o
  -3  -4   7       68.67       69.92      0.74 o
  -2  -4   7      125.24      131.92      1.49 o
  -1  -4   7      666.78      697.46      3.97 o
   0  -4   7       36.22       38.36      0.41 o
   1  -4   7      161.95      168.00      1.21 o
   2  -4   7      117.21      112.90      0.90 o
   3  -4   7       31.78       42.45      0.48 o
   4  -4   7        0.00        0.14      0.19 o
   5  -4   7       28.53       23.87      0.58 o
   6  -4   7       10.05       11.63      0.55 o
   7  -4   7       10.42       10.15      0.59 o
   8  -4   7       11.01       11.77      0.95 o
  -8  -3   7       85.98       85.88      3.35 o
  -7  -3   7       27.19       22.18      0.47 o
  -6  -3   7       54.21       64.17      0.91 o
  -5  -3   7       59.58       57.33      0.62 o
  -4  -3   7        6.67        7.52      0.24 o
  -3  -3   7       20.45       23.49      0.43 o
  -2  -3   7      200.79      210.53      1.49 o
  -1  -3   7      724.88      760.48      4.37 o
   0  -3   7        6.35        6.00      0.17 o
   1  -3   7       20.75       25.72      0.36 o
   2  -3   7      155.21      162.55      1.21 o
   3  -3   7       42.62       31.12      0.45 o
   4  -3   7       44.61       50.96      0.73 o
   5  -3   7        0.19        0.56      0.29 o
   6  -3   7        6.41        6.15      0.44 o
   7  -3   7       23.51       22.04      0.68 o
   8  -3   7        2.91        3.33      0.74 o
  -8  -2   7      624.94      602.21      7.60 o
  -7  -2   7       25.26       27.37      0.56 o
  -6  -2   7       36.42       34.85      0.42 o
  -5  -2   7        8.70        7.61      0.23 o
  -4  -2   7        7.09        8.22      0.26 o
  -3  -2   7        7.16        7.54      0.22 o
  -2  -2   7       49.23       48.52      0.39 o
  -1  -2   7      347.12      350.58      2.27 o
   0  -2   7        0.63        0.29      0.14 o
   1  -2   7       23.50       29.54      0.38 o
   2  -2   7      308.42      304.65      2.19 o
   3  -2   7      118.63      112.81      0.97 o
   4  -2   7        6.07        4.18      0.40 o
   5  -2   7       53.40       53.95      0.98 o
   6  -2   7        0.51        0.03      0.31 o
   7  -2   7        0.22        0.79      0.61 o
  -9  -1   7       34.97       36.03      0.98 o
  -8  -1   7      226.39      228.13      3.28 o
  -7  -1   7        5.15        3.38      0.18 o
  -6  -1   7        5.63        5.17      0.28 o
  -5  -1   7       45.52       42.04      0.58 o
  -4  -1   7        3.02        2.78      0.16 o
  -3  -1   7       64.38       59.12      0.44 o
  -2  -1   7      205.95      210.39      1.24 o
  -1  -1   7       37.98       34.89      0.33 o
   0  -1   7       25.52       22.72      0.33 o
   1  -1   7      119.73      110.19      0.87 o
   2  -1   7     2934.84     2891.70     18.88 o
   3  -1   7       55.91       53.94      0.65 o
   4  -1   7       65.17       63.22      0.92 o
   5  -1   7       15.89       15.10      0.56 o
   6  -1   7        3.22        2.90      0.32 o
   7  -1   7       31.06       31.80      1.31 o
 -10   0   7        0.38        0.28      0.42 o
  -9   0   7       29.38       24.44      0.98 o
  -8   0   7       31.11       31.64      1.26 o
  -7   0   7        5.97        6.24      0.32 o
  -6   0   7        0.80        0.56      0.19 o
  -5   0   7      238.49      242.88      2.09 o
  -4   0   7       36.94       38.16      0.80 o
  -3   0   7      315.24      346.35      1.99 o
  -2   0   7        9.12       13.05      0.24 o
  -1   0   7       95.16       97.00      0.82 o
   0   0   7       32.58       32.06      0.39 o
   1   0   7      115.34      107.24      0.91 o
   2   0   7      265.52      243.92      2.03 o
   3   0   7      427.84      419.57      3.77 o
   4   0   7        4.88        4.02      0.37 o
   5   0   7       21.07       20.53      0.59 o
   6   0   7        0.03       -0.61      0.61 o
   7   0   7        0.61       -0.04      0.61 o
 -10   1   7       32.29       32.12      1.12 o
  -9   1   7        0.78        0.84      0.56 o
  -8   1   7        2.09        3.60      0.39 o
  -7   1   7      124.04      120.00      1.97 o
  -6   1   7       89.56       98.15      1.22 o
  -5   1   7      139.74      142.92      1.42 o
  -4   1   7      264.36      292.49      1.86 o
  -3   1   7      417.47      445.51      2.78 o
  -2   1   7        3.74        1.96      0.16 o
  -1   1   7       33.57       42.69      0.49 o
   0   1   7        0.32        0.19      0.16 o
   1   1   7      412.02      389.87      2.73 o
   2   1   7       87.53       86.22      0.96 o
   3   1   7       19.88       19.93      0.53 o
   4   1   7        0.05       -0.28      0.28 o
   5   1   7       55.44       57.33      2.44 o
   6   1   7        6.28        6.39      1.12 o
 -10   2   7        8.20        5.03      0.70 o
  -9   2   7      242.79      244.10      4.89 o
  -8   2   7        6.03        5.54      0.49 o
  -7   2   7        4.03        3.71      0.39 o
  -6   2   7       19.21       20.37      0.54 o
  -5   2   7       45.24       41.17      0.41 o
  -4   2   7        0.91        1.78      0.15 o
  -3   2   7        8.93       11.07      0.22 o
  -2   2   7       10.70       12.30      0.29 o
  -1   2   7       68.61       65.49      0.65 o
   0   2   7       12.29        7.70      0.27 o
   1   2   7        6.33        8.12      0.27 o
   2   2   7        6.19        5.23      0.36 o
   3   2   7       59.24       58.10      1.01 o
   4   2   7        9.67       10.99      0.55 o
   5   2   7        1.63        1.32      0.70 o
   6   2   7       49.51       57.81      3.35 o
 -10   3   7        0.01       -0.14      0.56 o
  -9   3   7       98.67       96.35      2.37 o
  -8   3   7        0.24        0.00      0.39 o
  -7   3   7       50.21       46.06      1.13 o
  -6   3   7        5.38        4.70      0.49 o
  -5   3   7       25.35       21.78      0.39 o
  -4   3   7       47.39       48.61      0.59 o
  -3   3   7       57.38       60.21      0.58 o
  -2   3   7        0.03        0.15      0.17 o
  -1   3   7       70.19       88.12      0.85 o
   0   3   7        2.84        0.62      0.21 o
   1   3   7      360.19      303.87      3.03 o
   2   3   7        0.77        0.72      0.35 o
   3   3   7       14.19       13.24      0.54 o
   4   3   7       15.49       14.18      0.93 o
   5   3   7        9.09       10.28      0.98 o
 -10   4   7       52.71       54.46      1.82 o
  -9   4   7       33.90       31.00      1.40 o
  -8   4   7       19.32       17.83      0.67 o
  -7   4   7        5.04        4.65      0.54 o
  -6   4   7        5.14        6.11      0.63 o
  -5   4   7        4.75        5.02      0.46 o
  -4   4   7       17.17       15.47      0.39 o
  -3   4   7       10.80       12.20      0.33 o
  -2   4   7        0.11       -0.19      0.19 o
  -1   4   7       38.13       32.42      0.47 o
   0   4   7        5.85        4.95      0.31 o
   1   4   7      261.22      228.80      2.72 o
   2   4   7        1.24        0.14      0.35 o
   3   4   7       13.25       10.05      0.86 o
   4   4   7        0.21        0.32      0.61 o
 -10   5   7        0.07        1.40      0.70 o
  -9   5   7        0.91        2.51      0.70 o
  -8   5   7        0.28        0.84      0.70 o
  -7   5   7       28.77       28.26      0.82 o
  -6   5   7     1400.18     1439.66     17.95 o
  -5   5   7      187.74      194.35      2.27 o
  -4   5   7       65.62       65.51      1.31 o
  -3   5   7        1.71        0.59      0.20 o
  -2   5   7       18.17       21.65      0.40 o
  -1   5   7       19.64       17.08      0.48 o
   0   5   7        4.89        4.07      0.40 o
   1   5   7       83.82       81.97      1.29 o
   2   5   7       42.53       39.24      0.93 o
   3   5   7       17.05       19.13      1.08 o
 -10   6   7       95.34       94.68      2.65 o
  -9   6   7        0.01        0.28      0.70 o
  -8   6   7        2.32        2.09      0.70 o
  -7   6   7        0.28        0.28      0.49 o
  -6   6   7      249.39      251.51      3.26 o
  -5   6   7      130.13      125.89      1.93 o
  -4   6   7        0.04       -0.37      0.37 o
  -3   6   7        3.49        3.30      0.43 o
  -2   6   7       64.79       66.42      1.00 o
  -1   6   7        0.86        0.77      0.39 o
   0   6   7       59.41       53.94      1.04 o
   1   6   7       18.11       16.85      0.71 o
   2   6   7       10.10       10.78      0.56 o
  -9   7   7        2.92        2.79      0.84 o
  -8   7   7        8.57        7.96      0.98 o
  -7   7   7       64.64       63.22      1.82 o
  -6   7   7       24.28       24.51      0.83 o
  -5   7   7        1.46        1.05      0.49 o
  -4   7   7        2.71        3.35      0.70 o
  -3   7   7        0.65        1.26      0.70 o
  -2   7   7       33.36       37.84      1.33 o
  -1   7   7       11.90       14.02      0.76 o
   0   7   7       36.09       39.66      1.02 o
   1   7   7       12.84       15.74      0.71 o
  -9   8   7        1.37        2.09      0.84 o
  -8   8   7       14.69       17.60      1.40 o
  -7   8   7       95.10       97.19      2.79 o
  -6   8   7        4.46        4.05      0.84 o
  -5   8   7       20.40       22.48      1.40 o
  -4   8   7        0.80        0.98      0.70 o
  -3   8   7        5.08        4.33      0.84 o
  -2   8   7      243.04      268.25      6.00 o
  -1   8   7       17.03       18.15      1.26 o
  -6   9   7        4.86        6.28      0.98 o
  -5   9   7        6.03        3.49      0.98 o
  -4   9   7       31.55       30.02      1.54 o
  -3   9   7       11.46       10.19      1.12 o
  -1 -11   8        9.64        7.73      0.86 o
   0 -11   8        6.17        7.65      2.30 o
   1 -11   8        8.11        9.05      1.68 o
   2 -11   8       49.34       48.10      1.30 o
   3 -11   8        2.21        0.70      0.82 o
   4 -11   8       23.19       23.26      1.50 o
   5 -11   8        1.91        1.40      0.59 o
  -3 -10   8        6.93        6.42      1.68 o
  -2 -10   8        0.24       -0.35      0.61 o
  -1 -10   8       10.64       11.34      0.86 o
   0 -10   8       38.69       36.27      2.58 o
   1 -10   8       18.15       17.59      1.22 o
   2 -10   8        0.12        0.43      0.44 o
   3 -10   8       17.94       17.13      0.78 o
   4 -10   8       64.40       74.63      1.47 o
   5 -10   8       92.57      107.50      1.94 o
   6 -10   8       61.43       76.43      1.79 o
  -4  -9   8        0.01       -0.23      0.56 o
  -3  -9   8        1.13        0.83      0.61 o
  -2  -9   8        0.00       -0.59      0.59 o
  -1  -9   8      471.62      467.15      7.46 o
   0  -9   8      377.98      384.00      7.26 o
   1  -9   8        3.30        2.31      0.50 o
   2  -9   8       13.79       12.98      0.66 o
   3  -9   8        4.42        4.11      0.38 o
   4  -9   8       83.65       85.13      1.60 o
   5  -9   8       73.81       77.83      1.73 o
   6  -9   8       34.68       38.16      1.11 o
   7  -9   8        4.90        6.18      0.80 o
  -5  -8   8       33.46       35.33      1.12 o
  -4  -8   8        5.91        5.68      0.91 o
  -3  -8   8        3.54        3.78      0.61 o
  -2  -8   8       61.44       59.70      1.56 o
  -1  -8   8      370.68      356.04      4.73 o
   0  -8   8      449.20      447.03      4.87 o
   1  -8   8       16.71       15.73      0.55 o
   2  -8   8       13.93       14.54      0.54 o
   3  -8   8       26.09       25.66      0.53 o
   4  -8   8        8.41        7.90      0.55 o
   5  -8   8       63.93       67.77      1.43 o
   6  -8   8        0.74        0.83      0.45 o
   7  -8   8       16.17       11.38      0.67 o
  -6  -7   8        5.09        6.20      0.61 o
  -5  -7   8        0.08        0.03      0.48 o
  -4  -7   8        4.31        4.14      0.50 o
  -3  -7   8        1.14        0.81      0.37 o
  -2  -7   8       47.94       46.95      1.03 o
  -1  -7   8       48.88       45.24      1.03 o
   0  -7   8        3.87        4.14      0.35 o
   1  -7   8       19.24       19.05      0.47 o
   2  -7   8       28.71       30.57      0.52 o
   3  -7   8        3.67        4.18      0.31 o
   4  -7   8        2.03        1.64      0.52 o
   5  -7   8       22.29       24.08      1.73 o
   6  -7   8        4.52        4.30      0.55 o
   7  -7   8        0.31       -0.49      0.49 o
  -7  -6   8      100.50       99.45      1.85 o
  -6  -6   8        7.76       10.42      0.98 o
  -5  -6   8       24.72       27.91      1.40 o
  -4  -6   8        0.00        0.00      0.31 o
  -3  -6   8        9.45        8.97      0.54 o
  -2  -6   8       49.08       44.82      0.94 o
  -1  -6   8        4.79        4.32      0.35 o
   0  -6   8       56.10       56.63      0.67 o
   1  -6   8       19.07       19.48      0.39 o
   2  -6   8       18.66       20.48      0.42 o
   3  -6   8      659.81      572.35      4.13 o
   4  -6   8       52.36       56.45      0.89 o
   5  -6   8       65.06       61.41      1.10 o
   6  -6   8        3.99        4.73      0.45 o
   7  -6   8        7.77        6.98      0.59 o
  -7  -5   8       25.15       25.43      0.76 o
  -6  -5   8       88.59       89.67      1.71 o
  -5  -5   8        3.03        3.22      0.37 o
  -4  -5   8       78.21       78.06      1.25 o
  -3  -5   8        0.84        0.77      0.36 o
  -2  -5   8      156.34      151.44      2.17 o
  -1  -5   8       17.56       17.96      0.40 o
   0  -5   8       55.19       53.08      0.56 o
   1  -5   8      175.92      173.05      1.51 o
   2  -5   8        0.03       -0.13      0.19 o
   3  -5   8       85.12       58.93      0.74 o
   4  -5   8      103.16       83.84      1.15 o
   5  -5   8       18.65       18.35      0.59 o
   6  -5   8       17.93       17.39      0.69 o
   7  -5   8        3.23        3.37      0.50 o
  -7  -4   8        9.96       11.84      0.62 o
  -6  -4   8       21.56       22.27      0.55 o
  -5  -4   8        1.11        1.63      0.28 o
  -4  -4   8        3.77        2.71      0.44 o
  -3  -4   8      597.50      588.28      6.30 o
  -2  -4   8       20.97       26.40      0.53 o
  -1  -4   8       32.57       34.50      0.39 o
   0  -4   8       12.06       13.52      0.31 o
   1  -4   8        0.79        0.25      0.18 o
   2  -4   8       35.07       30.62      0.44 o
   3  -4   8       28.85       27.32      0.48 o
   4  -4   8       37.75       38.12      0.74 o
   5  -4   8        1.99        1.38      0.35 o
   6  -4   8       57.21       55.76      1.04 o
   7  -4   8        1.86        2.33      0.44 o
  -8  -3   8      417.61      424.10      7.68 o
  -7  -3   8       13.13       13.98      0.66 o
  -6  -3   8        0.09        0.05      0.20 o
  -5  -3   8        8.06        5.63      0.38 o
  -4  -3   8      363.10      352.77      3.36 o
  -3  -3   8       41.77       44.08      0.58 o
  -2  -3   8        7.32        7.62      0.18 o
  -1  -3   8       32.22       29.03      0.36 o
   0  -3   8        8.67        9.63      0.27 o
   1  -3   8       13.84       11.33      0.31 o
   2  -3   8        1.08        0.63      0.20 o
   3  -3   8        8.66        9.47      0.31 o
   4  -3   8        0.46        0.23      0.29 o
   5  -3   8       39.89       42.04      0.78 o
   6  -3   8        4.56        4.31      0.45 o
   7  -3   8      180.90      199.14      2.79 o
  -9  -2   8       35.46       33.10      0.98 o
  -8  -2   8      446.39      449.51      8.24 o
  -7  -2   8        0.06        0.21      0.30 o
  -6  -2   8        0.03        0.56      0.50 o
  -5  -2   8        1.61        0.70      0.29 o
  -4  -2   8       25.36       25.53      0.48 o
  -3  -2   8      104.93      101.77      0.87 o
  -2  -2   8        1.74        1.67      0.16 o
  -1  -2   8      137.91      135.11      0.95 o
   0  -2   8        2.92        1.70      0.19 o
   1  -2   8      217.07      219.84      1.65 o
   2  -2   8      422.66      394.29      2.95 o
   3  -2   8        2.33        2.53      0.33 o
   4  -2   8       36.91       33.78      0.62 o
   5  -2   8        6.23        6.26      0.44 o
   6  -2   8      197.60      197.34      2.79 o
   7  -2   8       66.99       62.25      1.80 o
  -9  -1   8       26.15       24.58      0.64 o
  -8  -1   8        2.38        2.86      0.30 o
  -7  -1   8        3.40        5.86      0.32 o
  -6  -1   8        1.01        1.12      0.24 o
  -5  -1   8        4.18        4.56      0.28 o
  -4  -1   8      150.36      149.25      1.74 o
  -3  -1   8       56.79       53.27      0.44 o
  -2  -1   8        0.08        0.07      0.09 o
  -1  -1   8      220.23      215.26      1.42 o
   0  -1   8      357.76      353.68      2.50 o
   1  -1   8       10.87       10.66      0.33 o
   2  -1   8     1748.21     1719.76     14.18 o
   3  -1   8        3.86        2.94      0.39 o
   4  -1   8       40.01       42.37      0.86 o
   5  -1   8        0.71        0.44      0.37 o
   6  -1   8        2.13        1.94      0.36 o
 -10   0   8        6.16        6.84      0.56 o
  -9   0   8        0.01        0.42      0.42 o
  -8   0   8        0.20        0.70      0.42 o
  -7   0   8        6.46        6.55      0.63 o
  -6   0   8       55.79       59.59      1.17 o
  -5   0   8      324.61      354.21      4.34 o
  -4   0   8        0.15        0.11      0.20 o
  -3   0   8        6.72        7.33      0.25 o
  -2   0   8       38.91       42.59      0.45 o
  -1   0   8      173.14      156.95      1.22 o
   0   0   8       74.52       72.45      0.71 o
   1   0   8       35.87       34.59      0.51 o
   2   0   8      114.32      112.54      1.24 o
   3   0   8        6.47        5.75      0.38 o
   4   0   8        0.88        0.79      0.35 o
   5   0   8        1.70        1.09      0.41 o
   6   0   8        0.25        0.11      0.70 o
 -10   1   8      124.37      126.66      2.79 o
  -9   1   8        1.09        0.70      0.56 o
  -8   1   8        0.68        0.56      0.56 o
  -7   1   8        8.07       11.33      0.59 o
  -6   1   8       18.76       17.01      1.05 o
  -5   1   8      655.95      691.87      7.74 o
  -4   1   8        5.34       10.23      0.23 o
  -3   1   8       48.17       44.69      0.55 o
  -2   1   8        6.18        4.73      0.21 o
  -1   1   8        8.59        8.41      0.28 o
   0   1   8        6.08        6.71      0.28 o
   1   1   8       30.51       26.98      0.49 o
   2   1   8      180.06      175.76      1.92 o
   3   1   8        0.10       -0.03      0.35 o
   4   1   8       99.23       96.99      1.42 o
   5   1   8      102.04      105.59      1.63 o
 -10   2   8       23.91       22.06      1.12 o
  -9   2   8       29.09       31.98      1.26 o
  -8   2   8        1.22        0.84      0.56 o
  -7   2   8        2.48        2.34      0.44 o
  -6   2   8       23.45       24.10      0.83 o
  -5   2   8       88.07       91.08      1.02 o
  -4   2   8      213.71      201.17      1.69 o
  -3   2   8       31.57       31.25      0.45 o
  -2   2   8       87.49       99.77      1.00 o
  -1   2   8        0.00       -0.05      0.22 o
   0   2   8       80.31       67.38      0.79 o
   1   2   8       10.56        8.18      0.42 o
   2   2   8       26.29       26.86      0.71 o
   3   2   8        2.83        2.74      0.39 o
   4   2   8       30.41       29.32      0.82 o
   5   2   8       33.88       40.32      1.52 o
 -10   3   8       70.74       73.03      2.09 o
  -9   3   8        5.69        3.91      0.70 o
  -8   3   8       26.16       28.35      1.26 o
  -7   3   8        0.98        0.57      0.44 o
  -6   3   8       45.45       42.85      1.02 o
  -5   3   8        7.47        7.79      0.45 o
  -4   3   8       25.57       25.70      0.57 o
  -3   3   8        8.94       11.37      0.30 o
  -2   3   8       10.43       10.15      0.32 o
  -1   3   8      190.93      143.81      1.37 o
   0   3   8        0.17        0.13      0.29 o
   1   3   8        6.33        8.34      0.52 o
   2   3   8       16.23       13.64      0.58 o
   3   3   8        3.52        3.43      0.45 o
   4   3   8       51.75       51.82      1.63 o
 -10   4   8       30.64       30.72      1.40 o
  -9   4   8        1.52        1.68      0.70 o
  -8   4   8       12.87       12.43      0.98 o
  -7   4   8       11.16       11.89      0.77 o
  -6   4   8      367.77      392.07     12.78 o
  -5   4   8       81.68       81.94      1.39 o
  -4   4   8       20.13       17.41      0.67 o
  -3   4   8        0.50        0.95      0.28 o
  -2   4   8       43.30       44.03      0.71 o
  -1   4   8      269.76      243.98      2.30 o
   0   4   8      113.88       99.59      1.29 o
   1   4   8        3.20        1.87      0.38 o
   2   4   8        0.16        0.24      0.37 o
   3   4   8        2.46        2.68      0.44 o
 -10   5   8        0.49        0.28      0.70 o
  -9   5   8       64.44       64.79      2.09 o
  -8   5   8       36.83       33.37      1.40 o
  -7   5   8       36.45       38.45      1.36 o
  -6   5   8      368.09      375.67      4.72 o
  -5   5   8       19.49       19.84      0.72 o
  -4   5   8        1.22        0.80      0.35 o
  -3   5   8        1.51        1.31      0.31 o
  -2   5   8      104.77       92.75      1.56 o
  -1   5   8        5.22        5.10      0.46 o
   0   5   8        0.02       -0.16      0.35 o
   1   5   8       27.03       31.72      0.83 o
   2   5   8        0.72        0.33      0.43 o
  -9   6   8        0.85        1.26      0.84 o
  -8   6   8       65.16       63.96      2.09 o
  -7   6   8        2.77        3.28      0.59 o
  -6   6   8       19.53       19.77      1.12 o
  -5   6   8        3.89        3.64      0.48 o
  -4   6   8        1.22        0.33      0.40 o
  -3   6   8        7.44        6.56      0.84 o
  -2   6   8        0.09       -0.14      0.70 o
  -1   6   8       82.98       87.57      1.62 o
   0   6   8        0.16       -0.41      0.45 o
   1   6   8        2.98        4.16      0.52 o
  -9   7   8        5.54        5.31      0.98 o
  -8   7   8        1.10        0.70      0.84 o
  -7   7   8       28.88       27.88      1.13 o
  -6   7   8       27.49       29.35      1.09 o
  -5   7   8       11.99       13.55      1.26 o
  -4   7   8      100.27      101.38      2.93 o
  -3   7   8       85.28       99.01      2.79 o
  -2   7   8       44.79       57.67      1.96 o
  -1   7   8       26.70       29.19      1.40 o
   0   7   8        3.52        2.93      0.70 o
  -8   8   8       80.41       92.02      2.79 o
  -6   8   8       36.16       37.56      1.82 o
  -5   8   8       18.46       21.64      1.40 o
  -4   8   8       35.48       36.59      1.68 o
  -3   8   8       15.20       17.18      1.26 o
  -2   8   8       62.91       75.55      2.37 o
   0 -11   9       15.18       17.65      3.98 o
   1 -11   9        1.68       -0.33      2.51 o
   2 -11   9        1.35       -0.25      1.64 o
   3 -11   9        7.91        8.24      1.19 o
   4 -11   9       75.15       84.65      4.26 o
  -2 -10   9        0.39        0.00      1.05 o
  -1 -10   9       43.90       42.64      1.45 o
   0 -10   9       61.67       64.03      1.81 o
   1 -10   9        8.09        7.63      1.11 o
   2 -10   9        7.00        8.21      0.64 o
   3 -10   9        5.90        8.72      0.63 o
   4 -10   9       50.41       59.65      1.38 o
   5 -10   9       68.56       81.60      1.99 o
  -4  -9   9        0.02       -1.26      1.26 o
  -3  -9   9       70.36       70.21      1.81 o
  -2  -9   9      470.56      482.70      7.82 o
  -1  -9   9       34.03       32.97      3.07 o
   0  -9   9        3.29        3.21      1.05 o
   1  -9   9        0.04       -0.52      0.52 o
   2  -9   9        2.30        2.85      0.43 o
   3  -9   9        7.42        7.19      0.50 o
   4  -9   9        8.70        8.32      0.78 o
   5  -9   9        9.43       10.19      0.67 o
   6  -9   9       26.67       21.35      0.90 o
  -5  -8   9       37.66       39.56      1.26 o
  -4  -8   9        1.73        0.95      0.63 o
  -3  -8   9      127.79      128.30      2.51 o
  -2  -8   9      471.06      468.10      7.46 o
  -1  -8   9        0.04       -1.02      1.33 o
   0  -8   9       32.21       30.80      0.88 o
   1  -8   9        6.04        7.18      0.70 o
   2  -8   9       41.21       40.33      0.75 o
   3  -8   9        7.00        8.09      1.05 o
   4  -8   9       31.54       28.02      0.90 o
   5  -8   9        2.01        2.93      0.54 o
   6  -8   9       22.51       22.91      1.08 o
  -6  -7   9       27.87       30.02      1.12 o
  -5  -7   9        3.36        3.84      0.61 o
  -4  -7   9        3.03        2.09      0.84 o
  -3  -7   9       27.65       26.24      1.05 o
  -2  -7   9       25.71       25.19      0.78 o
  -1  -7   9        0.69        0.58      0.49 o
   0  -7   9       17.32       15.88      0.62 o
   1  -7   9       53.14       50.61      0.82 o
   2  -7   9       76.06       71.16      0.94 o
   3  -7   9       12.53        8.02      0.44 o
   4  -7   9        0.72        0.81      0.41 o
   5  -7   9        2.06        3.45      0.54 o
   6  -7   9        4.27        3.99      0.58 o
   7  -7   9       73.51       73.03      3.63 o
  -7  -6   9        5.00        3.77      1.12 o
  -6  -6   9       51.92       56.22      1.35 o
  -5  -6   9        4.18        3.54      1.05 o
  -4  -6   9        0.07       -0.91      0.91 o
  -3  -6   9       27.06       26.92      0.78 o
  -2  -6   9        3.08        3.12      0.46 o
  -1  -6   9       56.86       50.59      0.68 o
   0  -6   9      107.97      105.32      1.27 o
   1  -6   9       97.02       81.91      0.91 o
   2  -6   9       29.56       32.06      0.56 o
   3  -6   9      163.62      136.04      1.45 o
   4  -6   9        0.21       -0.06      0.40 o
   5  -6   9        0.60        0.77      0.45 o
   6  -6   9        1.80        2.06      0.50 o
   7  -6   9       28.65       32.54      1.22 o
  -7  -5   9        6.42        7.61      0.51 o
  -6  -5   9        3.93        4.05      0.50 o
  -5  -5   9        5.12        5.62      0.50 o
  -4  -5   9      222.52      213.43      2.95 o
  -3  -5   9      260.09      256.35      3.47 o
  -2  -5   9        0.33        0.73      0.45 o
  -1  -5   9      110.18      106.53      1.39 o
   0  -5   9       88.14       83.50      0.96 o
   1  -5   9       26.07       21.75      0.49 o
   2  -5   9      132.82      119.48      1.20 o
   3  -5   9       10.12       10.49      0.42 o
   4  -5   9        0.03        0.37      0.37 o
   5  -5   9       17.89       18.74      0.70 o
   6  -5   9       16.19       13.83      1.18 o
   7  -5   9        8.22        7.55      0.62 o
  -8  -4   9        3.08        1.68      0.42 o
  -7  -4   9        0.71        0.14      0.42 o
  -6  -4   9        7.19        9.46      0.61 o
  -5  -4   9       14.31       13.79      0.83 o
  -4  -4   9       27.44       27.50      1.25 o
  -3  -4   9      416.24      407.12      5.19 o
  -2  -4   9        3.10        3.23      0.28 o
  -1  -4   9        0.03       -0.07      0.21 o
   0  -4   9        3.37        2.83      0.24 o
   1  -4   9       11.00       11.59      0.34 o
   2  -4   9       15.24       17.17      0.42 o
   3  -4   9      129.02      121.66      1.46 o
   4  -4   9       85.86       88.29      1.21 o
   5  -4   9        0.75        1.30      0.38 o
   6  -4   9       38.92       46.35      1.13 o
   7  -4   9      104.79      111.85      4.75 o
  -8  -3   9       60.31       61.72      1.54 o
  -7  -3   9       14.38       14.24      0.84 o
  -6  -3   9        4.95        3.24      0.82 o
  -5  -3   9        0.71        0.90      0.56 o
  -4  -3   9        0.01        0.56      0.49 o
  -3  -3   9      127.40      119.32      2.91 o
  -2  -3   9        0.30        0.24      0.15 o
  -1  -3   9       51.74       58.20      0.64 o
   0  -3   9       95.12       93.99      0.85 o
   1  -3   9       10.52        9.22      0.31 o
   2  -3   9        2.28        1.13      0.22 o
   3  -3   9       10.45        9.58      0.43 o
   4  -3   9        0.11        0.33      0.32 o
   5  -3   9        2.52        1.87      0.43 o
   6  -3   9        3.47        3.89      0.53 o
  -9  -2   9       19.62       20.53      0.84 o
  -8  -2   9        3.84        4.75      0.56 o
  -7  -2   9        1.42        1.40      0.56 o
  -6  -2   9        4.92        3.84      0.39 o
  -5  -2   9       10.91       10.50      1.11 o
  -4  -2   9       80.66       76.93      1.81 o
  -3  -2   9        6.10        7.72      0.35 o
  -2  -2   9       21.66       22.34      0.33 o
  -1  -2   9        2.25        2.43      0.19 o
   0  -2   9     1915.42     1872.28     11.62 o
   1  -2   9        2.61        2.72      0.23 o
   2  -2   9        6.56        6.07      0.28 o
   3  -2   9       11.56       10.81      0.42 o
   4  -2   9       23.03       22.85      0.63 o
   5  -2   9       32.82       31.02      0.81 o
   6  -2   9        2.12        1.87      0.44 o
  -9  -1   9        0.23        0.00      0.42 o
  -8  -1   9        0.20        0.14      0.56 o
  -7  -1   9        5.53        6.14      0.70 o
  -6  -1   9       13.21       10.48      0.91 o
  -5  -1   9       12.26       14.97      1.70 o
  -4  -1   9      178.30      194.98      2.92 o
  -3  -1   9      144.64      142.98      1.06 o
  -2  -1   9      153.36      139.52      1.12 o
  -1  -1   9       53.98       59.85      0.58 o
   0  -1   9     1493.18     1462.24      9.57 o
   1  -1   9      199.94      195.41      2.10 o
   2  -1   9        7.17        6.46      0.37 o
   3  -1   9       27.19       26.22      0.64 o
   4  -1   9        0.00        0.13      0.37 o
   5  -1   9        2.00        2.20      0.49 o
   6  -1   9        4.23        6.34      0.82 o
  -9   0   9        0.24       -0.28      0.56 o
  -8   0   9       63.32       67.14      1.61 o
  -7   0   9      119.02      124.08      1.68 o
  -6   0   9        5.32        4.36      0.37 o
  -5   0   9      152.65      160.74      3.70 o
  -4   0   9        7.73        8.69      0.48 o
  -3   0   9       46.20       43.20      0.53 o
  -2   0   9       33.88       32.90      0.45 o
  -1   0   9      166.08      156.10      1.26 o
   0   0   9       40.42       39.73      0.55 o
   1   0   9       94.34       94.32      0.94 o
   2   0   9       25.06       26.06      0.62 o
   3   0   9        0.41        0.42      0.38 o
   4   0   9        1.97        1.61      0.42 o
   5   0   9        5.67        4.01      0.46 o
 -10   1   9        0.00       -0.56      0.56 o
  -9   1   9       95.98      105.43      2.51 o
  -8   1   9        1.35        1.68      0.56 o
  -7   1   9        8.85       10.22      0.64 o
  -6   1   9       15.73       18.47      0.59 o
  -5   1   9       56.37       47.02      0.91 o
  -4   1   9       51.99       55.30      1.09 o
  -3   1   9        0.41        0.39      0.24 o
  -2   1   9        1.37        0.74      0.22 o
  -1   1   9       12.20        9.91      0.34 o
   0   1   9      154.24      153.64      1.34 o
   1   1   9        0.16       -0.26      0.36 o
   2   1   9       42.86       42.72      0.89 o
   3   1   9       49.01       51.80      0.98 o
   4   1   9       17.00       20.76      0.81 o
   5   1   9       77.87       79.74      3.91 o
 -10   2   9        1.71        1.40      0.70 o
  -9   2   9       21.46       20.11      1.12 o
  -8   2   9        2.07        2.37      0.70 o
  -7   2   9        0.88        0.91      0.49 o
  -6   2   9       63.57       62.92      1.37 o
  -5   2   9       20.38       19.15      0.51 o
  -4   2   9        0.61        0.93      0.29 o
  -3   2   9      148.77      153.68      1.73 o
  -2   2   9      169.11      148.44      1.68 o
  -1   2   9      118.06      107.84      1.32 o
   0   2   9        3.92        2.82      0.34 o
   1   2   9       43.37       41.55      0.78 o
   2   2   9       33.51       31.05      0.81 o
   3   2   9        6.09        8.10      0.52 o
   4   2   9       17.28       24.55      0.81 o
 -10   3   9        2.15        1.12      0.70 o
  -9   3   9       11.21       12.57      1.12 o
  -8   3   9        2.20        2.23      0.70 o
  -7   3   9       38.62       40.08      1.54 o
  -6   3   9       15.48       14.93      0.63 o
  -5   3   9       85.62       81.92      1.34 o
  -4   3   9       19.18       15.86      0.57 o
  -3   3   9       17.65       11.46      0.56 o
  -2   3   9       15.15       20.13      1.23 o
  -1   3   9      319.80      276.05      3.14 o
   0   3   9       38.71       39.78      0.78 o
   1   3   9        0.00        0.03      0.39 o
   2   3   9        0.01       -0.27      0.35 o
   3   3   9        2.10        2.72      0.50 o
 -10   4   9        0.08       -0.56      0.70 o
  -9   4   9        1.73        1.96      0.70 o
  -8   4   9      405.39      409.71      8.10 o
  -7   4   9       44.24       49.71      1.82 o
  -6   4   9       38.61       41.04      1.17 o
  -5   4   9        8.90        6.76      0.53 o
  -4   4   9        1.79        1.86      0.35 o
  -3   4   9       84.33       82.46      1.42 o
  -2   4   9        0.01       -0.14      0.56 o
  -1   4   9       16.82       18.42      0.90 o
   0   4   9       12.79       15.75      0.75 o
   1   4   9       16.67       14.57      0.73 o
   2   4   9        3.75        6.63      0.58 o
  -9   5   9        5.54        3.91      0.84 o
  -8   5   9      542.68      552.01     10.61 o
  -7   5   9      213.54      223.71      4.89 o
  -6   5   9        2.83        3.34      0.62 o
  -5   5   9        8.79        9.33      0.46 o
  -4   5   9       17.00       13.44      0.54 o
  -3   5   9        0.03        1.12      0.70 o
  -2   5   9       26.65       21.51      1.40 o
  -1   5   9       25.50       22.00      2.16 o
   0   5   9       32.80       34.81      1.27 o
   1   5   9       72.60       70.75      1.42 o
  -9   6   9       73.78       69.68      2.37 o
  -8   6   9        1.86        2.93      0.84 o
  -7   6   9        0.11        1.40      0.84 o
  -6   6   9        0.52        0.42      0.59 o
  -5   6   9       38.66       39.13      0.99 o
  -4   6   9        0.17        0.70      0.70 o
  -3   6   9        3.59        3.35      0.84 o
  -2   6   9        0.17        1.26      0.84 o
  -1   6   9       14.56       15.64      1.26 o
   0   6   9       29.52       30.44      1.40 o
  -8   7   9       17.12       20.39      1.40 o
  -7   7   9       32.95       34.77      1.82 o
  -5   7   9        0.12        0.14      0.84 o
  -4   7   9      107.29      117.30      3.35 o
  -3   7   9       15.24       18.01      1.40 o
  -2   7   9       30.23       30.16      1.54 o
  -1 -10  10        3.48        2.42      2.02 o
   0 -10  10       19.13       17.10      1.96 o
   1 -10  10        5.22        5.62      1.03 o
   2 -10  10       71.04       75.43      1.49 o
   3 -10  10       39.23       46.47      1.82 o
   4 -10  10        0.67        1.65      1.61 o
  -3  -9  10      272.22      277.94      4.84 o
  -2  -9  10      278.01      278.07      5.38 o
  -1  -9  10        8.44        8.69      1.68 o
   0  -9  10       26.87       23.94      2.72 o
   1  -9  10       15.15       16.47      1.15 o
   2  -9  10       13.61       14.68      0.69 o
   3  -9  10        6.94        8.58      0.71 o
   4  -9  10       14.95       18.78      0.91 o
   5  -9  10        9.26        8.91      0.67 o
  -4  -8  10       17.36       16.85      1.05 o
  -3  -8  10        0.01       -0.14      0.52 o
  -2  -8  10        0.06        0.18      0.64 o
  -1  -8  10        4.59        4.28      1.75 o
   0  -8  10        1.79        0.71      1.12 o
   1  -8  10       46.05       44.18      0.91 o
   2  -8  10        0.12        0.31      0.38 o
   3  -8  10        2.73        3.13      0.57 o
   4  -8  10        3.98        4.13      0.55 o
   5  -8  10       21.94       19.67      1.15 o
  -5  -7  10        0.71        0.14      0.84 o
  -4  -7  10        9.63        7.82      0.74 o
  -3  -7  10        1.87        1.49      0.70 o
  -2  -7  10        0.10       -0.33      0.77 o
  -1  -7  10       21.67       20.83      1.06 o
   0  -7  10        3.10        1.97      0.36 o
   1  -7  10      227.32      212.22      3.20 o
   2  -7  10        7.16        7.41      0.44 o
   3  -7  10        2.86        3.27      0.64 o
   4  -7  10       13.41       16.28      0.80 o
   5  -7  10       36.37       35.61      1.07 o
   6  -7  10        9.68       10.73      0.71 o
  -6  -6  10        3.43        2.84      1.40 o
  -5  -6  10        1.68        1.02      0.77 o
  -4  -6  10       15.70       13.64      0.84 o
  -3  -6  10        0.67       -0.16      0.51 o
  -2  -6  10       48.24       47.10      1.07 o
  -1  -6  10        7.25        7.97      0.39 o
   0  -6  10        5.15        4.03      0.37 o
   1  -6  10      457.52      417.89      4.95 o
   2  -6  10        0.19        0.72      0.31 o
   3  -6  10        0.01        0.09      0.41 o
   4  -6  10        3.51        4.89      0.54 o
   5  -6  10        6.38        7.64      0.63 o
   6  -6  10       12.00       11.57      0.72 o
  -7  -5  10       10.33       11.59      0.84 o
  -6  -5  10        0.00        0.14      0.56 o
  -5  -5  10       99.69       94.47      1.92 o
  -4  -5  10      105.54      103.96      2.11 o
  -3  -5  10       40.31       37.48      0.95 o
  -2  -5  10       75.09       68.82      1.72 o
  -1  -5  10       28.98       28.80      0.64 o
   0  -5  10        0.03       -0.09      0.27 o
   1  -5  10       40.74       43.81      0.79 o
   2  -5  10       26.87       24.99      0.58 o
   3  -5  10        1.84        3.31      0.48 o
   4  -5  10        2.14        2.45      0.45 o
   5  -5  10        0.89        0.44      0.46 o
   6  -5  10       14.22       12.33      1.40 o
  -7  -4  10        5.50        5.17      0.56 o
  -6  -4  10       19.78       16.62      0.98 o
  -5  -4  10      222.63      213.26      3.61 o
  -4  -4  10        0.79        0.28      0.39 o
  -3  -4  10       81.08       80.53      1.42 o
  -2  -4  10        2.75        3.24      0.25 o
  -1  -4  10       67.53       64.33      1.01 o
   0  -4  10        0.06       -0.23      0.23 o
   1  -4  10        3.40        2.37      0.29 o
   2  -4  10       24.18       23.43      0.67 o
   3  -4  10       19.08       17.79      0.90 o
   4  -4  10        0.99        1.47      0.45 o
   5  -4  10      147.07      164.87      2.58 o
   6  -4  10       36.30       45.18      1.47 o
  -8  -3  10        0.33       -0.42      0.56 o
  -7  -3  10        0.00        0.28      0.56 o
  -6  -3  10      107.39      107.53      2.51 o
  -5  -3  10      124.11      118.84      1.98 o
  -4  -3  10        2.03        2.52      0.39 o
  -3  -3  10        3.53        3.70      0.81 o
  -2  -3  10       49.81       52.61      1.12 o
  -1  -3  10      264.54      272.46      2.48 o
   0  -3  10      196.41      195.11      2.11 o
   1  -3  10       21.79       22.82      0.53 o
   2  -3  10        0.03        0.33      0.40 o
   3  -3  10        9.59       10.23      0.60 o
   4  -3  10        6.21        6.92      0.48 o
   5  -3  10      195.52      208.53      3.28 o
  -8  -2  10       24.06       29.19      1.12 o
  -7  -2  10       14.57       14.94      0.98 o
  -6  -2  10        0.57        0.28      0.56 o
  -5  -2  10       11.95       10.05      1.19 o
  -4  -2  10        5.58        5.73      0.49 o
  -3  -2  10       49.82       50.36      1.32 o
  -2  -2  10      451.70      451.90      4.32 o
  -1  -2  10       48.44       48.21      0.71 o
   0  -2  10      758.31      759.27      7.91 o
   1  -2  10        0.15        0.37      0.27 o
   2  -2  10        0.38       -0.02      0.29 o
   3  -2  10        0.07        0.41      0.38 o
   4  -2  10      119.48      128.06      1.80 o
   5  -2  10       13.86       17.67      1.24 o
  -9  -1  10        3.93        3.21      0.56 o
  -8  -1  10        7.80        8.38      0.70 o
  -7  -1  10       72.33       74.85      1.96 o
  -6  -1  10       40.64       44.69      1.54 o
  -5  -1  10       53.29       45.93      1.13 o
  -4  -1  10       19.58       18.48      2.18 o
  -3  -1  10        0.97        2.35      0.37 o
  -2  -1  10      301.01      294.26      2.64 o
  -1  -1  10      237.79      234.26      2.04 o
   0  -1  10       26.15       24.54      0.55 o
   1  -1  10        4.12        4.28      0.32 o
   2  -1  10       11.20        9.23      0.50 o
   3  -1  10       27.37       23.54      0.85 o
   4  -1  10        5.14        4.50      0.58 o
   5  -1  10       25.34       25.17      0.92 o
  -9   0  10        0.33        0.42      0.56 o
  -8   0  10        8.16        5.45      0.70 o
  -7   0  10      337.11      336.12      6.56 o
  -6   0  10       19.09       19.66      0.91 o
  -5   0  10       41.10       40.94      1.07 o
  -4   0  10        0.12       -0.04      0.30 o
  -3   0  10      148.22      144.72      1.60 o
  -2   0  10       39.16       36.03      0.78 o
  -1   0  10       44.71       42.06      0.75 o
   0   0  10       82.62       78.82      1.09 o
   1   0  10        8.41        8.07      0.47 o
   2   0  10       54.91       52.49      1.16 o
   3   0  10      103.20      112.87      1.92 o
   4   0  10        7.58       10.52      0.70 o
  -9   1  10        0.85        0.98      0.39 o
  -8   1  10        7.90        9.65      0.91 o
  -7   1  10       13.86       10.30      0.63 o
  -6   1  10        3.90        2.85      0.40 o
  -5   1  10        0.74        1.19      0.49 o
  -4   1  10       88.18       83.89      1.39 o
  -3   1  10       20.10       18.97      0.70 o
  -2   1  10       64.43       65.77      2.96 o
  -1   1  10        0.28        0.35      0.30 o
   0   1  10        3.38        3.40      0.59 o
   1   1  10       87.71       89.29      1.60 o
   2   1  10       50.34       52.70      1.19 o
   3   1  10       71.82       78.55      1.52 o
   4   1  10       32.57       41.11      1.11 o
  -9   2  10        0.36        0.14      0.70 o
  -8   2  10       24.53       23.32      1.26 o
  -7   2  10       49.13       49.85      1.18 o
  -6   2  10       34.79       32.94      0.85 o
  -5   2  10       44.62       44.36      0.86 o
  -4   2  10        0.01       -0.07      0.49 o
  -3   2  10      126.30      120.66      2.24 o
  -2   2  10        2.34        1.12      0.35 o
  -1   2  10        5.59        5.93      1.40 o
   0   2  10       20.16       18.29      1.01 o
   1   2  10       44.48       46.89      1.11 o
   2   2  10       19.19       16.74      0.77 o
   3   2  10        0.00       -0.45      0.45 o
  -9   3  10       34.24       35.47      1.54 o
  -8   3  10      102.31      106.41      2.79 o
  -7   3  10       10.84       11.45      0.98 o
  -6   3  10       15.16       18.30      0.51 o
  -5   3  10       10.92       10.02      0.56 o
  -4   3  10       36.15       35.43      0.93 o
  -3   3  10      342.07      300.05      3.80 o
  -2   3  10       65.14       60.40      1.43 o
  -1   3  10        0.12       -0.25      0.54 o
   0   3  10        0.04       -0.02      0.57 o
   1   3  10       28.43       25.72      1.16 o
   2   3  10        2.43        2.66      0.49 o
  -9   4  10        0.01       -0.14      0.70 o
  -8   4  10      360.78      365.03      7.40 o
  -7   4  10       49.83       49.85      1.96 o
  -6   4  10       40.63       41.46      1.01 o
  -5   4  10       27.08       30.28      0.95 o
  -4   4  10       14.16       13.59      0.67 o
  -3   4  10        4.25        5.26      0.59 o
  -2   4  10        5.47        2.37      0.84 o
  -1   4  10       11.59       10.89      0.98 o
   0   4  10       10.58        9.00      0.84 o
   1   4  10       69.42       72.23      1.86 o
  -8   5  10        9.79        8.66      0.98 o
  -7   5  10        2.85        2.65      0.84 o
  -6   5  10        1.90        1.62      0.56 o
  -5   5  10       17.45       18.84      0.79 o
  -4   5  10       47.00       41.75      1.82 o
  -3   5  10       35.53       33.65      1.68 o
  -2   5  10        5.44        4.61      0.98 o
  -1   5  10      101.98      112.13      3.07 o
   0   5  10       54.71       60.74      2.09 o
  -8   6  10        7.15        7.68      1.12 o
  -7   6  10        1.29        0.84      0.84 o
  -6   6  10        9.20        8.69      0.79 o
  -5   6  10        4.23        6.28      0.98 o
  -4   6  10        5.96        9.22      1.12 o
  -3   6  10        0.45        0.28      0.70 o
  -2   6  10       35.89       37.01      1.68 o
  -5   7  10      110.90      124.70      3.49 o
   0 -10  11       16.91       10.33      2.37 o
   1 -10  11        0.01        0.12      0.50 o
   2 -10  11       14.92       22.90      2.37 o
  -2  -9  11        0.01       -0.14      0.70 o
  -1  -9  11        1.39       -0.62      2.09 o
   0  -9  11        0.16       -0.70      2.09 o
   1  -9  11        0.32        0.11      0.44 o
   2  -9  11       13.92       16.35      1.68 o
   3  -9  11       47.12       54.95      1.30 o
   4  -9  11       12.78       12.43      1.82 o
  -4  -8  11       28.96       28.43      1.22 o
  -3  -8  11       17.11       17.23      2.23 o
  -2  -8  11        0.19       -0.51      2.02 o
  -1  -8  11        7.59        5.80      1.68 o
   0  -8  11        0.16       -0.21      0.35 o
   1  -8  11        0.03        0.87      0.70 o
   2  -8  11       21.22       21.87      1.60 o
   3  -8  11        3.45        4.45      0.58 o
   4  -8  11        0.23        0.16      0.56 o
  -5  -7  11        4.04        1.45      1.61 o
  -4  -7  11       15.93       14.66      0.97 o
  -3  -7  11        2.24        1.19      1.75 o
  -2  -7  11        0.29       -0.72      1.61 o
  -1  -7  11      282.74      278.85      4.88 o
   0  -7  11       75.45       73.29      1.19 o
   1  -7  11       25.80       20.68      0.81 o
   2  -7  11        4.50        4.12      0.52 o
   3  -7  11       27.35       29.11      0.95 o
   4  -7  11       16.48       16.00      0.84 o
   5  -7  11       28.45       29.26      1.33 o
  -6  -6  11       50.94       42.73      1.40 o
  -5  -6  11        0.47       -0.86      1.40 o
  -4  -6  11        8.65        7.39      0.77 o
  -3  -6  11       38.85       37.08      2.30 o
  -2  -6  11       27.59       27.24      1.12 o
  -1  -6  11       67.36       61.63      1.00 o
   0  -6  11       35.95       36.41      1.17 o
   1  -6  11       18.83       16.44      0.60 o
   2  -6  11        1.15        1.77      0.40 o
   3  -6  11        4.84        4.52      0.57 o
   4  -6  11        0.79        0.53      0.45 o
   5  -6  11       32.37       40.08      1.16 o
  -6  -5  11       68.57       60.33      1.82 o
  -5  -5  11      145.08      147.99      2.81 o
  -4  -5  11       18.97       18.04      2.23 o
  -3  -5  11        5.83        5.01      1.47 o
  -2  -5  11        9.28        8.82      0.55 o
  -1  -5  11       66.51       66.72      1.11 o
   0  -5  11       33.28       33.32      0.76 o
   1  -5  11        0.61        1.00      0.31 o
   2  -5  11       15.69       17.68      0.76 o
   3  -5  11       12.24       12.60      0.71 o
   4  -5  11       14.62       18.12      0.88 o
   5  -5  11        4.18        4.51      0.62 o
  -7  -4  11       16.72       19.83      0.98 o
  -6  -4  11        8.33        8.80      0.84 o
  -5  -4  11       22.24       23.74      1.12 o
  -4  -4  11        0.84        1.54      0.56 o
  -3  -4  11       21.43       23.07      1.29 o
  -2  -4  11        0.62        0.15      0.32 o
  -1  -4  11        0.03       -0.55      0.55 o
   0  -4  11        1.52        1.18      0.31 o
   1  -4  11       14.93       15.12      0.57 o
   2  -4  11       18.36       18.28      0.79 o
   3  -4  11        2.18        4.37      0.55 o
   4  -4  11       50.30       63.34      1.39 o
   5  -4  11      100.05      114.76      2.05 o
  -7  -3  11        1.25        0.84      0.56 o
  -6  -3  11        4.28        3.63      0.70 o
  -5  -3  11       38.56       42.03      1.40 o
  -4  -3  11       24.76       22.56      0.83 o
  -3  -3  11        8.82        6.71      0.59 o
  -2  -3  11      177.81      182.34      2.70 o
  -1  -3  11        9.81        9.44      0.44 o
   0  -3  11       27.27       27.52      0.75 o
   1  -3  11       36.97       38.18      1.11 o
   2  -3  11       12.80       12.75      0.71 o
   3  -3  11       28.15       27.98      0.98 o
   4  -3  11        0.28        0.48      0.49 o
  -8  -2  11        0.25        0.00      0.56 o
  -7  -2  11       25.51       28.63      1.26 o
  -6  -2  11        8.78        9.22      0.84 o
  -5  -2  11        7.34        6.00      0.70 o
  -4  -2  11       30.97       33.60      1.03 o
  -3  -2  11       19.39       20.95      1.23 o
  -2  -2  11     1667.20     1681.60     17.31 o
  -1  -2  11        4.95        5.28      0.37 o
   0  -2  11       19.47       19.87      0.54 o
   1  -2  11        0.02        0.31      0.40 o
   2  -2  11        0.02        0.25      0.45 o
   3  -2  11        0.06        0.05      0.46 o
   4  -2  11       15.67       14.33      0.76 o
  -8  -1  11        5.66        5.59      0.70 o
  -7  -1  11        2.75        1.82      0.70 o
  -6  -1  11       37.87       35.89      1.40 o
  -5  -1  11       12.45       11.73      0.98 o
  -4  -1  11        1.68        0.62      0.44 o
  -3  -1  11       29.41       31.89      0.70 o
  -2  -1  11       38.78       37.22      0.78 o
  -1  -1  11       52.01       51.63      0.84 o
   0  -1  11        0.17        0.33      0.35 o
   1  -1  11        2.77        2.10      0.56 o
   2  -1  11       44.64       46.38      1.35 o
   3  -1  11        1.57        1.02      0.52 o
   4  -1  11       10.16        9.47      0.84 o
  -8   0  11        0.08       -0.56      0.56 o
  -7   0  11       39.41       39.10      1.54 o
  -6   0  11       14.50       15.50      1.12 o
  -5   0  11        1.17        2.54      0.49 o
  -4   0  11        7.62        8.10      0.47 o
  -3   0  11       58.07       53.20      1.01 o
  -2   0  11      127.89      122.26      1.48 o
  -1   0  11       36.87       34.69      0.88 o
   0   0  11       57.20       59.88      1.68 o
   1   0  11      111.10      120.09      2.61 o
   2   0  11       16.39       20.97      1.08 o
   3   0  11       25.50       24.34      1.16 o
  -9   1  11        6.53        8.30      1.05 o
  -8   1  11       22.38       22.34      1.26 o
  -7   1  11        0.72        0.84      0.70 o
  -6   1  11       13.35       10.19      0.98 o
  -5   1  11        0.14        0.40      0.24 o
  -4   1  11       59.67       54.66      1.37 o
  -3   1  11       66.83       59.36      0.99 o
  -2   1  11        1.01        0.61      0.40 o
  -1   1  11       28.58       29.38      1.61 o
   0   1  11        2.59        3.30      0.67 o
   1   1  11       32.33       35.89      1.37 o
   2   1  11       98.71      113.14      2.53 o
   3   1  11        7.00        5.45      1.40 o
  -8   2  11        0.84        0.77      0.49 o
  -7   2  11        6.51        4.94      0.77 o
  -6   2  11        2.44        2.79      0.70 o
  -5   2  11        1.71        2.21      0.34 o
  -4   2  11        3.65        2.60      0.63 o
  -3   2  11       61.11       56.22      1.18 o
  -2   2  11        0.89        1.12      0.49 o
  -1   2  11        1.01        1.82      0.84 o
   0   2  11       73.24       73.43      2.23 o
   1   2  11        8.50        5.59      0.70 o
   2   2  11        6.77        4.68      0.72 o
  -8   3  11        8.11        6.53      0.64 o
  -7   3  11       18.66       19.23      0.89 o
  -6   3  11        0.04        0.16      0.36 o
  -5   3  11       27.76       23.62      1.33 o
  -4   3  11        5.84        4.86      0.64 o
  -3   3  11       10.35        8.67      0.69 o
  -2   3  11        4.13        4.05      0.84 o
  -1   3  11       27.84       25.42      1.40 o
   0   3  11       20.97       15.64      1.26 o
   1   3  11        0.17       -0.32      0.59 o
  -8   4  11        0.21       -0.10      0.54 o
  -7   4  11        1.96        2.33      0.59 o
  -6   4  11        9.17        8.62      0.74 o
  -5   4  11       26.01       28.43      2.23 o
  -4   4  11       36.39       39.68      1.28 o
  -3   4  11        2.76        2.93      0.84 o
  -2   4  11        1.22        0.14      0.84 o
  -1   4  11        0.51       -0.56      0.70 o
   0   4  11      129.84      158.22      4.05 o
  -7   5  11       16.99       20.23      1.03 o
  -6   5  11        1.48        1.12      0.59 o
  -4   5  11        2.48        3.91      0.98 o
  -3   5  11        1.35        2.37      0.84 o
  -2   5  11       23.37       22.76      1.54 o
   0  -9  12        8.48        8.79      0.95 o
   1  -9  12       18.27       21.16      0.90 o
  -3  -8  12        7.59       -0.84      1.96 o
  -2  -8  12        2.15        1.68      0.84 o
  -1  -8  12        2.91        2.00      0.75 o
   0  -8  12       27.47       30.20      2.29 o
   1  -8  12        0.00       -0.34      0.46 o
   2  -8  12        2.47        3.29      1.33 o
   3  -8  12        0.24        0.45      0.83 o
  -4  -7  12        6.20        5.64      4.40 o
  -3  -7  12       10.29        3.49      1.96 o
  -2  -7  12        3.78        1.96      0.75 o
  -1  -7  12      116.23      111.04      2.43 o
   0  -7  12       20.16       22.29      1.30 o
   1  -7  12        0.09        0.35      1.00 o
   2  -7  12       27.72       28.56      0.95 o
   3  -7  12       81.36       89.56      1.76 o
  -5  -6  12        2.25        1.26      0.70 o
  -4  -6  12        2.85        2.51      0.84 o
  -3  -6  12        0.24       -1.63      1.82 o
  -2  -6  12        3.13        3.56      1.54 o
  -1  -6  12      154.89      152.32      2.23 o
   0  -6  12        2.63        2.68      0.50 o
   1  -6  12        5.48        6.29      0.63 o
   2  -6  12        1.77        2.89      0.57 o
   3  -6  12        0.07        0.11      0.49 o
   4  -6  12        5.97        4.33      1.40 o
  -6  -5  12       23.44       22.06      1.26 o
  -5  -5  12        1.45        1.26      0.70 o
  -4  -5  12        2.61        1.96      0.70 o
  -3  -5  12       17.35       21.27      2.86 o
  -2  -5  12        0.33       -0.28      0.70 o
  -1  -5  12       32.93       32.92      0.78 o
   0  -5  12       77.77       82.02      1.30 o
   1  -5  12        2.86        2.16      0.42 o
   2  -5  12       15.98       13.55      0.71 o
   3  -5  12       18.43       19.04      0.89 o
   4  -5  12       14.49       17.35      1.08 o
  -6  -4  12       57.77       60.74      1.82 o
  -5  -4  12        6.18        4.33      0.84 o
  -4  -4  12        7.63        5.59      0.84 o
  -3  -4  12        3.94        2.37      0.84 o
  -2  -4  12       36.40       35.09      0.89 o
  -1  -4  12        0.14        0.13      0.35 o
   0  -4  12        0.02        0.38      0.32 o
   1  -4  12       11.01        9.49      0.63 o
   2  -4  12       34.36       37.72      1.07 o
   3  -4  12      181.70      202.32      3.10 o
   4  -4  12        0.28        1.68      1.40 o
  -7  -3  12       79.83       84.76      2.23 o
  -6  -3  12       18.45       20.95      1.12 o
  -5  -3  12       18.85       19.41      1.12 o
  -4  -3  12      120.97      116.88      2.93 o
  -3  -3  12       67.51       73.52      1.78 o
  -2  -3  12      249.83      251.74      2.96 o
  -1  -3  12        2.42        2.38      0.38 o
   0  -3  12       19.99       20.73      0.69 o
   1  -3  12        0.44        0.30      0.48 o
   2  -3  12      108.61      108.45      1.94 o
   3  -3  12       43.87       40.16      1.16 o
  -7  -2  12       14.96       15.50      1.12 o
  -6  -2  12        0.14        0.56      0.70 o
  -5  -2  12       14.49       16.20      1.12 o
  -4  -2  12      190.20      182.37      4.05 o
  -3  -2  12        0.14        0.51      0.38 o
  -2  -2  12      102.38      105.64      1.51 o
  -1  -2  12        1.10        1.33      0.34 o
   0  -2  12        4.13        4.35      0.44 o
   1  -2  12        0.17       -0.32      0.55 o
   2  -2  12        9.78        9.46      0.64 o
   3  -2  12       55.74       62.03      1.39 o
  -7  -1  12        1.74        1.54      0.70 o
  -6  -1  12        1.34        2.37      0.70 o
  -5  -1  12       73.32       77.08      2.23 o
  -4  -1  12       32.35       33.42      0.74 o
  -3  -1  12       17.28       17.08      0.65 o
  -2  -1  12        0.29       -0.37      0.37 o
  -1  -1  12        1.34        1.96      0.41 o
   0  -1  12        3.19        2.21      0.48 o
   1  -1  12        0.17        0.45      0.45 o
   2  -1  12        9.17        9.72      0.66 o
   3  -1  12       18.58       19.83      2.23 o
  -8   0  12        8.36       13.13      1.12 o
  -7   0  12        1.56        0.56      0.70 o
  -6   0  12        5.36        5.59      0.84 o
  -5   0  12        6.73        5.45      0.84 o
  -4   0  12       30.14       28.35      0.71 o
  -3   0  12        3.56        4.43      0.47 o
  -2   0  12        4.00        3.04      0.40 o
  -1   0  12        2.41        2.57      0.71 o
   0   0  12       72.98       73.87      1.94 o
   1   0  12      177.12      196.06      3.85 o
   2   0  12        1.83        1.96      0.70 o
  -8   1  12       51.70       54.18      1.96 o
  -7   1  12        3.75        3.91      0.84 o
  -6   1  12        0.00        0.42      0.70 o
  -5   1  12        6.48        6.24      0.46 o
  -4   1  12       74.44       75.76      1.32 o
  -3   1  12        4.34        4.21      0.47 o
  -2   1  12       18.94       16.89      1.19 o
  -1   1  12        2.51        3.91      0.84 o
   0   1  12        6.87        8.61      0.80 o
   1   1  12        3.11        4.04      1.12 o
  -8   2  12       10.65       10.05      0.98 o
  -7   2  12        2.23        1.96      0.84 o
  -6   2  12        4.20        5.87      0.98 o
  -5   2  12      239.51      225.78      3.45 o
  -4   2  12       51.94       54.88      1.55 o
  -3   2  12       11.52       13.75      1.61 o
  -2   2  12        0.93        1.12      0.84 o
  -1   2  12       28.31       28.49      1.54 o
   0   2  12       31.86       35.61      1.68 o
  -7   3  12        0.01       -0.70      0.70 o
  -6   3  12       76.94       80.18      2.86 o
  -5   3  12        4.02        3.09      0.56 o
  -4   3  12       15.94       16.34      1.26 o
  -3   3  12        0.55        0.28      0.84 o
  -2   3  12        4.02        3.21      0.98 o
  -1   3  12       14.60       14.66      1.40 o
  -6   4  12       57.53       55.05      1.31 o
  -5   4  12        9.77        8.66      1.12 o
  -4   4  12        2.83        4.33      0.98 o
  -3   4  12       47.08       48.04      2.09 o
  -2  -7  13       28.66       32.74      5.10 o
  -1  -7  13        6.65        6.14      0.98 o
   0  -7  13        0.39        0.45      0.56 o
   1  -7  13       15.89       18.94      2.30 o
  -4  -6  13        6.99        7.68      0.98 o
  -3  -6  13        1.78        1.12      0.84 o
  -2  -6  13       31.63       40.23      7.68 o
  -1  -6  13        4.72        5.70      1.18 o
   0  -6  13       43.86       52.98      1.37 o
   1  -6  13        1.74        2.93      1.68 o
   2  -6  13        7.51        6.65      0.78 o
  -5  -5  13       16.30       18.85      1.26 o
  -4  -5  13        0.03        0.42      0.70 o
  -3  -5  13        2.75        1.68      0.84 o
  -2  -5  13       80.22       89.49      5.03 o
  -1  -5  13        0.65        0.89      0.74 o
   0  -5  13       13.70       13.44      0.96 o
   1  -5  13       16.92       15.73      0.81 o
   2  -5  13      125.45      142.66      2.39 o
  -5  -4  13        0.34        0.00      0.70 o
  -4  -4  13       16.08       13.96      1.26 o
  -3  -4  13       12.36       10.47      1.12 o
  -2  -4  13       10.41       10.61      1.48 o
  -1  -4  13       47.99       48.15      1.11 o
   0  -4  13        1.23        1.83      0.48 o
   1  -4  13       61.02       65.99      1.45 o
   2  -4  13        1.38        1.71      0.55 o
  -6  -3  13        2.50        2.65      0.84 o
  -5  -3  13       42.61       42.03      1.68 o
  -4  -3  13      672.19      696.82     13.13 o
  -3  -3  13       14.32       14.80      1.26 o
  -2  -3  13        8.14        8.11      0.57 o
  -1  -3  13        0.01        0.25      0.42 o
   0  -3  13       43.82       47.15      1.15 o
   1  -3  13       11.53        9.12      0.66 o
   2  -3  13        6.85        5.83      0.63 o
  -6  -2  13        5.27        3.63      0.84 o
  -5  -2  13       17.18       18.15      1.26 o
  -4  -2  13      322.29      327.88      6.70 o
  -3  -2  13       63.66       66.97      2.51 o
  -2  -2  13       11.96       11.69      0.66 o
  -1  -2  13        7.27        5.98      0.57 o
   0  -2  13        1.46        0.98      0.48 o
   1  -2  13       14.51       16.13      0.83 o
   2  -2  13        0.00        0.42      1.26 o
  -6  -1  13        1.31        0.70      0.70 o
  -5  -1  13       64.46       65.21      2.09 o
  -4  -1  13       41.79       44.32      0.93 o
  -3  -1  13        1.97        2.66      0.46 o
  -2  -1  13       11.52       13.35      0.77 o
  -1  -1  13       83.16       84.16      1.77 o
   0  -1  13        0.03        0.30      0.48 o
   1  -1  13        0.43        0.41      0.48 o
  -6   0  13        6.69        7.54      0.98 o
  -5   0  13        0.55        1.26      0.84 o
  -4   0  13        5.30        4.07      0.46 o
  -3   0  13       54.72       52.11      2.23 o
  -2   0  13      103.96      113.67      2.73 o
  -1   0  13       34.47       40.56      1.23 o
   0   0  13       21.78       27.05      1.68 o
  -6   1  13      106.52       98.87      2.79 o
  -5   1  13       52.72       55.18      1.16 o
  -4   1  13        0.19        0.36      0.46 o
  -3   1  13        2.62        2.79      0.54 o
  -2   1  13       55.74       56.09      5.59 o
  -1   1  13        0.01        0.00      0.54 o
  -6   2  13        2.22        2.51      0.84 o
  -5   2  13       72.85       71.19      1.51 o
  -4   2  13        9.57        9.18      0.67 o
  -3   2  13       46.13       46.08      1.82 o
  -2   2  13       16.30       18.71      1.40 o
  -2  -5  14        7.51        8.80      1.12 o
  -1  -5  14       21.24       22.09      1.69 o
   0  -5  14       21.17       27.51      2.23 o
  -3  -4  14        0.19        0.84      0.84 o
  -2  -4  14        8.51        9.83      1.33 o
  -1  -4  14        8.95       10.94      0.77 o
   0  -4  14       75.64       76.99      1.99 o
  -4  -3  14      140.42      142.16      3.63 o
  -3  -3  14        0.15        0.42      0.56 o
  -2  -3  14       27.87       27.16      0.90 o
  -1  -3  14        3.20        2.93      0.70 o
   0  -3  14        3.76        4.84      1.26 o
  -4  -2  14        4.09        5.87      0.98 o
  -3  -2  14        0.35        0.11      0.56 o
  -2  -2  14        1.94        2.00      0.57 o
  -1  -2  14       25.23       24.86      1.40 o
  -4  -1  14        0.39        0.28      0.42 o
  -3  -1  14       17.20       18.12      0.90 o
  -2  -1  14        1.33        1.12      0.70 o
  -4   0  14       15.99       19.57      0.82 o
  -3   0  14        0.00        0.20      0.46 o
 
